# Supplementary material for: Analyzing the EU Migration Crisis as Reflected on Twitter
Source: KN J Cartogr Geogr Inf. 2022 Jul 9;72(3):213–28. doi: 10.1007/s42489-022-00114-6 (PMC9469823; doi:10.1007/s42489-022-00114-6)
Supplement: Supplementary file 2 — Supplementary file2 (IPYNB 534 KB) [file 42489_2022_114_MOESM2_ESM.ipynb]

# %% [markdown]
# Analyzing the EU Migration Crisis as reflected on Twitter

### Jounral of Cartography and Geographic Information, Kartographische Nachrichten

Author Information

- **Sagnik Mukherjee** : sagnik.mukherjee1@tu-dresden.de ; https://orcid.org/0000-0001-8938-6154
- **Eva Hauthal**  : eva.hauthal@tu-dresden.de ; https://orcid.org/0000-0001-8917-600X 
- **Dirk Burghardt** : dirk.burghardt@tu-dresden.de ; https://orcid.org/0000-0003-2949-4887 

Institute of Cartography, Technische Universität Dresden, 01069 Dresden, Germany

# %% [code]
import warnings
warnings.filterwarnings('ignore')
from pathlib import Path
import pandas as pd
import geopandas as gp
from python_hll.hll import HLL
from python_hll.util import NumberUtil
from shapely.geometry import Point
import matplotlib.pyplot as plt
%matplotlib inline
import geoplot as gplt
import geoplot.crs as gcrs
import contextily as ctx


OUTPUT = Path.cwd().parents[0] / "Output"
df = pd.read_csv(Path.cwd().parents[0] /"CSV"/"HLL"/"ESM_3.csv",usecols = [0,1,2,3,4,5])
eu = gp.read_file(Path.cwd().parents[0]/ "Europe_coastline_shapefile" / "ESM_4.shp",crs = 'epsg:4326')
df['post_hll'] = df['post_hll'].apply(lambda x: x[2:])
df['date_hll'] = df['date_hll'].apply(lambda x: x[2:])
df['user_hll'] = df['user_hll'].apply(lambda x: x[2:])
df

# %% [code]
df[df['hashtag']=='refugees']


# %% [code]
#hll functions

def hll_from_byte(hll_set):
    """Return HLL set from binary representation"""
     
    return HLL.from_bytes(
        NumberUtil.from_hex(
            hll_set, 0, len(hll_set)))


def union_hll(hll, hll2):
    """Union of two HLL sets. The first HLL set will be modified in-place."""
    hll.union(hll2)
    
def union_all_hll(hll_series,cardinality = True):
    """HLL Union and (optional) cardinality estimation from series of hll sets

        Args:
        hll_series: Indexed series (bins) of hll sets. 
        cardinality: If True, returns cardinality (counts). Otherwise,
            the unioned hll set will be returned.
    """
    
    hll_set = None
    for hll_set_str in hll_series.values.tolist():
        if hll_set is None:
            # set first hll set
            hll_set = hll_from_byte(hll_set_str)
            continue
        hll_set2 = hll_from_byte(hll_set_str)
        union_hll(hll_set, hll_set2)
    return hll_set.cardinality()


# %% [code]
#union,intersection plot functions

def extract_tags(htag,keep_column):
    
    column_list = ['post_hll','user_hll','date_hll']
    column_list.remove(f'{keep_column}')
    mask =f"hashtag == '{htag}'"
    df_htag = df.query(mask)
    df_htag.drop(columns = column_list,inplace =True)
    return df_htag

def three_df(tag_a,tag_b,tag_c,column):
    
    df_a = extract_tags(f'{tag_a}',f'{column}')
    df_b = extract_tags(f'{tag_b}',f'{column}')
    df_c = extract_tags(f'{tag_c}',f'{column}')     
    calculate_post_total(df_a,df_b,df_c)
    set_operations(df_a,df_b,df_c)

def calculate_post_total(df_a,df_b,df_c):
    
    dfs = {
           f"{TAG_A}" : df_a,
           f"{TAG_B}": df_b,
           f"{TAG_C}" :df_c
           }

    ptotal = {}
    for hashtag, dfs in dfs.items():
        # drop bins with no values
        cardinality_total = union_all_hll(
            dfs[f"{COLUMN}"].dropna())
        ptotal[hashtag] = cardinality_total
        print(
            f"{ptotal[hashtag]} distinct posts "
            f"used {hashtag.upper()}")   
    d_common(df_a,df_b,df_c,ptotal) 
    
   
    
def d_common(df_a,df_b,df_c,ptotal):
    
    union_a_b = pd.concat([df_a, df_b])
    union_a_c = pd.concat([df_a, df_c])
    union_b_c = pd.concat([df_c, df_b])


    dfs = {
        f"{TAG_A}_{TAG_C}": union_a_c,
        f"{TAG_A}_{TAG_B}": union_a_b,
        f"{TAG_B}_{TAG_C}": union_b_c
    }
    distinct_common = {}
    for hashtag_set, dfs in dfs.items():
        cardinality = union_all_hll(
            dfs[f"{COLUMN}"].dropna())
        distinct_common[hashtag_set] = cardinality
        print(
            f"{distinct_common[hashtag_set]} distinct total posts "
            f"which had either {hashtag_set.split('_')[0]} "
            f"or {hashtag_set.split('_')[1]} (union)")
        
    distinct_intersection = {}
    for a, b in [(f"{TAG_A}", f"{TAG_B}"), (f"{TAG_A}", f"{TAG_C}"), (f"{TAG_B}", f"{TAG_C}")]:
        a_total = ptotal[a]
        b_total = ptotal[b]
        common_tags = f'{a}_{b}'
        intersection_count = a_total + b_total - distinct_common[common_tags]
        distinct_intersection[common_tags] = intersection_count
        print(
            f"{distinct_intersection[common_tags]} distinct posts "
            f"with hashtags with {a} and {b} (intersection)")
     
    union_a_b_c = pd.concat([df_a, df_b, df_c])
    cardinality = union_all_hll(
        union_a_b_c[f"{COLUMN}"].dropna())
    union_count_all = cardinality    
    intersection_count_all = union_count_all - \
    ptotal[TAG_A] - \
    ptotal[TAG_B] - \
    ptotal[TAG_C] + \
    distinct_intersection[f'{TAG_A}_{TAG_B}'] + \
    distinct_intersection[f'{TAG_A}_{TAG_C}'] + \
    distinct_intersection[f'{TAG_B}_{TAG_C}']
    
    print(f'Union Count : {union_count_all}',
          f'Intersection Count : {intersection_count_all}')
    
def make_tuple(lat,lon):
    return (lat,lon)    

def make_lists(dfx):
    return dfx.apply(lambda x: make_tuple(x.latitude,x.longitude),axis=1).tolist()

def set_operations(df_a,df_b,df_c):
    set_a = set(make_lists(df_a))
    set_b = set(make_lists(df_b))
    set_c = set(make_lists(df_c))
    
    union_final = set_a.union(set_b,set_c)
    
    intersect_foo = set(set_a).intersection(set_b)
    intersect_final = set(set_c).intersection(intersect_foo)
    
    makeGeoSeries(union_final,intersect_final)

def makeGeoSeries(union, intersect):
    
    union_foo = [Point(coord[1], coord[0]) for coord in union]
    union_points = gp.GeoSeries(union_foo)
    union_points.set_crs(epsg =3857,inplace =True)
    
    intersect_foo = [Point(coord[1], coord[0]) for coord in intersect]
    intersect_points = gp.GeoSeries(intersect_foo)
    intersect_points.set_crs(epsg =3857,inplace =True)
    
    plot(union_points,intersect_points)
    
def plot(u_points,i_points):
    
    union = u_points
    intersection = i_points
    
    fig,axes = plt.subplots(ncols =2,
                          nrows =1,
                          figsize=(20,10),
                          subplot_kw={'projection': gcrs.WebMercator()}
                           )
    gplt.webmap(eu, projection=gcrs.WebMercator(),
                provider = ctx.providers.Stamen.TonerLite,
                ax =axes[0]
                     )
    gplt.kdeplot(union, ax=axes[0],n_levels=15, cmap='turbo')
    axes[0].set_title("KDE of union function points",fontsize =10)
    
                             
    gplt.webmap(eu, projection=gcrs.WebMercator(),
                provider = ctx.providers.Stamen.TonerLite,
                ax =axes[1]
                     )
    gplt.kdeplot(intersection, ax=axes[1],n_levels=15, cmap='turbo')
    axes[1].set_title("KDE of intersection function points",fontsize =10)
    plt.savefig(OUTPUT / 'USERHLL.jpeg',quality =95,bbox_inches = 'tight')
    
    
  
      

# %% [code]
%%time

TAG_A ='refugees'
TAG_B = 'refugeeswelcome'
TAG_C = 'migrants'
COLUMN = "user_hll"

three_df(TAG_A,TAG_B,TAG_C,COLUMN)

# %% [markdown]
For further Information, please check the following links: 

# %% [markdown]
HLL Operations with YFCC 100m dataset : https://ad.vgiscience.org/yfcc_gridagg/01_preparations.html

# %% [markdown]
HLL Operations with Instagram Sunrise-Sunset dataset : https://wwwpub.zih.tu-dresden.de/~s7398234/vis/instagram/Instagram_sunrise_sample.html


# %% [markdown]
General Information on LBSN: https://lbsn.vgiscience.org/
