# Supplementary material for: Analyzing the EU Migration Crisis as Reflected on Twitter
Source: KN J Cartogr Geogr Inf. 2022 Jul 9;72(3):213–28. doi: 10.1007/s42489-022-00114-6 (PMC9469823; doi:10.1007/s42489-022-00114-6)
Supplement: Supplementary file 3 — Supplementary file3 (CSV 42007 KB) [file 42489_2022_114_MOESM3_ESM.csv]

user_hll	post_hll	date_hll	latitude	longitude	hashtag	latlng_geom
\x128b7fb4d8fa14cea9445b4a3eaa08e4f50475	\x128b7f81d7005ab2a56ed582a2d6fd191e3536340773934aad51b47fa0f9249e7c4b84	\x128b7fcb2e51821af86f9a019032cc0076d0dc39c8c9d3982941756f789a7239bcf58a	28.017169	1.6642735	afrique	0101000020E61000005E97E13FDDA0FA3F4A81053065043C40
\x128b7f9f066fa6767e1b74	\x128b7f1d27a3bfaaf36ec3	\x128b7fe6aa4fc35137c16a	28.017169	1.6642735	alger	0101000020E61000005E97E13FDDA0FA3F4A81053065043C40
\x128b7fff8583ff68e4d52c	\x128b7fa09e9b1ed7ebcf78aad378f76965dcdc	\x128b7f9f2a0a9344c7fd84	28.017169	1.6642735	algeria	0101000020E61000005E97E13FDDA0FA3F4A81053065043C40
\x128b7fff8583ff68e4d52c	\x128b7f3c1b3840c027340e	\x128b7f56d8c1622eb9ba87	28.017169	1.6642735	algerian	0101000020E61000005E97E13FDDA0FA3F4A81053065043C40
\x128b7fff8583ff68e4d52c	\x128b7fa09e9b1ed7ebcf78aad378f76965dcdcdb15916a7e634f0a5be98961a811d69e	\x128b7f9f2a0a9344c7fd84	28.017169	1.6642735	algerie	0101000020E61000005E97E13FDDA0FA3F4A81053065043C40
\x128b7f9f066fa6767e1b74b15e76c0f165f274edb3e2834c7858584a3eaa08e4f50475	\x128b7fa5016b05f9bd8e85b35f5a41902b3bb9c48de37d68ebf10edc85e036930927dfe6100a950d82c1ccee5ead3d18ac492f344fe8a07c808dc7	\x128b7fb319ee350d55ab70c71b11a089d0ca31eb3d468d8a0c0e1010f726e5b27b0aa21f64c9fd6e9dac405469ca6cd300e35c7bb3ba3b8fbdb599	28.017169	1.6642735	algérie	0101000020E61000005E97E13FDDA0FA3F4A81053065043C40
\x128b7fb4d8fa14cea9445b4a3eaa08e4f50475	\x128b7fd34992e6a4632cc54d31c05675b82bf1	\x128b7fd500aa402b73a5c90cc07d68a67c8c92	28.017169	1.6642735	allemagne	0101000020E61000005E97E13FDDA0FA3F4A81053065043C40
\x128b7fb4d8fa14cea9445b	\x128b7f5b507bdc66836e83	\x128b7f15f5b2269af699d7	28.017169	1.6642735	allemand	0101000020E61000005E97E13FDDA0FA3F4A81053065043C40
\x128b7fac4e5e02b41cac7f	\x128b7fb3c9227b1461fe27	\x128b7f50dff24cb7f2b98a	28.017169	1.6642735	america	0101000020E61000005E97E13FDDA0FA3F4A81053065043C40
\x128b7f4a3eaa08e4f50475	\x128b7fa2350a16bbb96746	\x128b7f0ecb26e82355b243	28.017169	1.6642735	amnestyinternational	0101000020E61000005E97E13FDDA0FA3F4A81053065043C40
\x128b7f7146395475a953e0	\x128b7f123261721aee2566	\x128b7faa6adaf2831ab296	28.017169	1.6642735	anisbourahla	0101000020E61000005E97E13FDDA0FA3F4A81053065043C40
\x128b7f4a3eaa08e4f50475	\x128b7f281d3b5bc41025bd	\x128b7fc3b0c4bd2da1253f	28.017169	1.6642735	arabiesaoudite	0101000020E61000005E97E13FDDA0FA3F4A81053065043C40
\x128b7f1fb2da084a4c43dd	\x128b7f2e3067336402a08c	\x128b7fc9dbcc9668ec8d2c	28.017169	1.6642735	asile	0101000020E61000005E97E13FDDA0FA3F4A81053065043C40
\x128b7f68c4c10b0f2d2f7d	\x128b7f8e45663fe4aa7e9b	\x128b7ff8c3a8a98cb26aea	28.017169	1.6642735	asilelinguistique	0101000020E61000005E97E13FDDA0FA3F4A81053065043C40
\x128b7f4676d29aed103e67	\x128b7f84c678fa5f2f1bdbc611661524309eb9d0e59cbdd4a432e9	\x128b7fb54f03c2cd4aa2132e9c57eab9d93e69	28.017169	1.6642735	asylgesetz	0101000020E61000005E97E13FDDA0FA3F4A81053065043C40
\x128b7fb76bc31d2477f55fbb5438c7720543d8	\x128b7fa5935138c11eeb3415118dcc12f79a786499f11436162d4673dc4376b7a87b1e	\x128b7fd8f7ba2a83a3de6248586e8da3280770	28.017169	1.6642735	asylum	0101000020E61000005E97E13FDDA0FA3F4A81053065043C40
\x128b7f9cf4786b5677b3fe	\x128b7fea7cc1de1890e801	\x128b7f60fab077a4260e74	28.017169	1.6642735	ausopen	0101000020E61000005E97E13FDDA0FA3F4A81053065043C40
\x128b7f0fe7dda0288f6954	\x128b7f0555d914f9bde843	\x128b7fd306906978426196	28.017169	1.6642735	bill	0101000020E61000005E97E13FDDA0FA3F4A81053065043C40
\x128b7fff8583ff68e4d52c	\x128b7fea90b6b05a9c47fa	\x128b7f8d8c45d599bd98da	28.017169	1.6642735	biskra	0101000020E61000005E97E13FDDA0FA3F4A81053065043C40
\x128b7f0fe7dda0288f6954	\x128b7fb2cd31839c4dec45	\x128b7fd306906978426196	28.017169	1.6642735	blindgetrouwd	0101000020E61000005E97E13FDDA0FA3F4A81053065043C40
\x128b7f9f066fa6767e1b74	\x128b7f3ccdbf2d0dd28e82	\x128b7f90deec10602bf206	28.017169	1.6642735	brexit	0101000020E61000005E97E13FDDA0FA3F4A81053065043C40
\x128b7f4a3eaa08e4f50475	\x128b7f9c83cc253cc3157756678048379d6019	\x128b7fc2a72909547b546af6998ed55c49606a	28.017169	1.6642735	burkinafaso	0101000020E61000005E97E13FDDA0FA3F4A81053065043C40
\x128b7fb15e76c0f165f274	\x128b7f6e1bc6a72ab3c923	\x128b7fcf24539aeff7dc79	28.017169	1.6642735	bêtise	0101000020E61000005E97E13FDDA0FA3F4A81053065043C40
\x128b7f4a3eaa08e4f50475	\x128b7f65917b4d5c135876	\x128b7fcb2e51821af86f9a	28.017169	1.6642735	californie	0101000020E61000005E97E13FDDA0FA3F4A81053065043C40
\x128b7f4a3eaa08e4f50475	\x128b7fb515de831ec566ee	\x128b7f9cc6d193275d19a2	28.017169	1.6642735	ceuta	0101000020E61000005E97E13FDDA0FA3F4A81053065043C40
\x128b7fb7b7f1110b1fca16	\x128b7ff9843800c0462da4	\x128b7fc3ea07678e5e21fc	28.017169	1.6642735	charityconcert	0101000020E61000005E97E13FDDA0FA3F4A81053065043C40
\x128b7fb4d8fa14cea9445b	\x128b7f4d31c05675b82bf1	\x128b7fd500aa402b73a5c9	28.017169	1.6642735	chemnitz	0101000020E61000005E97E13FDDA0FA3F4A81053065043C40
\x128b7fb4bba43d7920d1d8	\x128b7f4bdb10a7e2d8390a	\x128b7f8a5adfe80f18990f	28.017169	1.6642735	children	0101000020E61000005E97E13FDDA0FA3F4A81053065043C40
\x128b7f9f066fa6767e1b74	\x128b7fa5fa99294598f81f	\x128b7fa6cea3a5dc00e158	28.017169	1.6642735	comorienne	0101000020E61000005E97E13FDDA0FA3F4A81053065043C40
\x128b7fb4d8fa14cea9445b	\x128b7ffdf2d4b29614273a	\x128b7f05dffc78e66e3305	28.017169	1.6642735	culturefrançaise	0101000020E61000005E97E13FDDA0FA3F4A81053065043C40
\x128b7fa8a96131f6a63c261859bad41d56dc26	\x128b7f8656adfbdf0c5c3ac2aeda315447bb2c4211e1bb8a75e940436c9afa610201754ea5f1b0afac0cd96273ab0d18b196b5	\x128b7f2eb8ffd71e25fbe25552ad580647f962	28.017169	1.6642735	cwlps4	0101000020E61000005E97E13FDDA0FA3F4A81053065043C40
\x128b7f9cf4786b5677b3feac4e5e02b41cac7f0fe7dda0288f6954	\x128b7f877826ffdb5129eaa01cffbd8af92a60adaaa94f2bc58258b2cd31839c4dec45b3c9227b1461fe27d8f738ea2b3dbbd8dc2c544e0bdc3920e49493cc01f750eeea7cc1de1890e801fc61395a0a4393f104f9c3a45e881f560555d914f9bde8433205868bf147c2163378943fd7ad1a2f3e2a935154a5bea1	\x128b7fc52999a4de847405d30690697842619650dff24cb7f2b98a60fab077a4260e746a872ec19cbb5537	28.017169	1.6642735	dance	0101000020E61000005E97E13FDDA0FA3F4A81053065043C40
\x128b7f4676d29aed103e67	\x128b7f84c678fa5f2f1bdbc611661524309eb9d0e59cbdd4a432e9	\x128b7fb54f03c2cd4aa2132e9c57eab9d93e69	28.017169	1.6642735	ddvgl	0101000020E61000005E97E13FDDA0FA3F4A81053065043C40
\x128b7f7146395475a953e0	\x128b7fb69971476e8c43fc	\x128b7ffbdce34d2f0a8afc	28.017169	1.6642735	deportchrisbrown	0101000020E61000005E97E13FDDA0FA3F4A81053065043C40
\x128b7f88f1f1732072f2a7	\x128b7f471dd8c0a394f868	\x128b7f9f40f222019ae09a	28.017169	1.6642735	diamundialdelosrefugiados	0101000020E61000005E97E13FDDA0FA3F4A81053065043C40
\x128b7fd4b376346f40b014	\x128b7ff8eac18fed924c48	\x128b7fa93076601f38601d	28.017169	1.6642735	donaldtrump	0101000020E61000005E97E13FDDA0FA3F4A81053065043C40
\x128b7fb4d8fa14cea9445b	\x128b7f03e1e9815223ac09	\x128b7f67e1168d905998db	28.017169	1.6642735	débat	0101000020E61000005E97E13FDDA0FA3F4A81053065043C40
\x128b7fa8a96131f6a63c261859bad41d56dc26	\x128b7f8656adfbdf0c5c3ac2aeda315447bb2c4211e1bb8a75e940436c9afa610201754ea5f1b0afac0cd96273ab0d18b196b5	\x128b7f2eb8ffd71e25fbe25552ad580647f962	28.017169	1.6642735	entrepreneur	0101000020E61000005E97E13FDDA0FA3F4A81053065043C40
\x128b7f4a3eaa08e4f50475	\x128b7f56678048379d6019	\x128b7ff6998ed55c49606a	28.017169	1.6642735	esclavage	0101000020E61000005E97E13FDDA0FA3F4A81053065043C40
\x128b7f4a3eaa08e4f50475	\x128b7f5dd3927d1b6666a27d631a9bc5668bef	\x128b7fc6e51484ca96b6ad0cc07d68a67c8c92	28.017169	1.6642735	etats	0101000020E61000005E97E13FDDA0FA3F4A81053065043C40
\x128b7f4a3eaa08e4f50475	\x128b7fec45ad4d88b5a269f4751b885e5a3e9d51c0c92687ce8a0372f737cac30c6a6a	\x128b7fc6e51484ca96b6adc71b11a089d0ca314aa201832715e5ed4c417f8cf021b3c5	28.017169	1.6642735	etatsunis	0101000020E61000005E97E13FDDA0FA3F4A81053065043C40
\x128b7fb4d8fa14cea9445b	\x128b7f340773934aad51b45b507bdc66836e83	\x128b7f019032cc0076d0dc15f5b2269af699d7	28.017169	1.6642735	europe	0101000020E61000005E97E13FDDA0FA3F4A81053065043C40
\x128b7fe1f87190d84dc218	\x128b7f1734e241a5e350fe	\x128b7f408705aa907a44c0	28.017169	1.6642735	finland	0101000020E61000005E97E13FDDA0FA3F4A81053065043C40
\x128b7f9cf4786b5677b3feac4e5e02b41cac7f0fe7dda0288f6954	\x128b7f877826ffdb5129eaa01cffbd8af92a60adaaa94f2bc58258b2cd31839c4dec45d8f738ea2b3dbbd8dc2c544e0bdc3920e49493cc01f750eeea7cc1de1890e801fc61395a0a4393f104f9c3a45e881f560555d914f9bde8433205868bf147c2163378943fd7ad1a2f3e2a935154a5bea1	\x128b7fc52999a4de847405d30690697842619650dff24cb7f2b98a60fab077a4260e746a872ec19cbb5537	28.017169	1.6642735	follow	0101000020E61000005E97E13FDDA0FA3F4A81053065043C40
\x128b7fa8a96131f6a63c26	\x128b7fbd057cea332c3d79	\x128b7fca0227076475909d	28.017169	1.6642735	fomconf2017	0101000020E61000005E97E13FDDA0FA3F4A81053065043C40
\x128b7f9f066fa6767e1b74b4d8fa14cea9445bedb3e2834c7858584a3eaa08e4f50475	\x128b7f9710b491e09e5861a5016b05f9bd8e85a5fa99294598f81ff87ba5236e2442c1fdf2d4b29614273a256f521fd0704114	\x128b7fa6cea3a5dc00e158b670583a271a5e37f9878cf26c2ccc1b05dffc78e66e330510f726e5b27b0aa249c4e3b08a401b36	28.017169	1.6642735	france	0101000020E61000005E97E13FDDA0FA3F4A81053065043C40
\x128b7fbb5438c7720543d8cdf933858d1a6757	\x128b7f8a7c7d6cff7d4ae18b2f55d7a6717aca8dbe23bd3c0b01a39579b887e70df71eb58434a24d12336dc47b0a3a908f6007dd4002f7dcddd82be6a9052301b3cc32ef82a445179256e4fdc0552aa6e48aed02fc815820721c3308f2ae9eec58e7a3091d211ef392b0db15118dcc12f79a782211fb1092f4da665939c42dbe1a623b5bafffd5c11f784e	\x128b7fd8f7ba2a83a3de625e801b3e7b4ff461	28.017169	1.6642735	fraud	0101000020E61000005E97E13FDDA0FA3F4A81053065043C40
\x128b7f0fe7dda0288f6954	\x128b7ffc61395a0a4393f1	\x128b7fc52999a4de847405	28.017169	1.6642735	free	0101000020E61000005E97E13FDDA0FA3F4A81053065043C40
\x128b7fb4d8fa14cea9445b	\x128b7fb39c79280240f6b1	\x128b7f67e1168d905998db	28.017169	1.6642735	gens	0101000020E61000005E97E13FDDA0FA3F4A81053065043C40
\x128b7f1e0caeacff011052	\x128b7fddcee864ad217fd4	\x128b7f1401a2786e3ff00d	28.017169	1.6642735	germany	0101000020E61000005E97E13FDDA0FA3F4A81053065043C40
\x128b7fb4d8fa14cea9445b	\x128b7f03e1e9815223ac09	\x128b7f67e1168d905998db	28.017169	1.6642735	grandest	0101000020E61000005E97E13FDDA0FA3F4A81053065043C40
\x128b7fcff01bb64a91f0da	\x128b7f8b4c4dd6b854158c	\x128b7f2ca8b3c9d12bd685	28.017169	1.6642735	greece	0101000020E61000005E97E13FDDA0FA3F4A81053065043C40
\x128b7f4a3eaa08e4f50475	\x128b7f24322aabb0b2701e	\x128b7f39c8c9d398294175	28.017169	1.6642735	guterres	0101000020E61000005E97E13FDDA0FA3F4A81053065043C40
\x128b7fa8a96131f6a63c26	\x128b7fbd057cea332c3d7965a16c6e4e03ed5e	\x128b7fca0227076475909d	28.017169	1.6642735	halligalli	0101000020E61000005E97E13FDDA0FA3F4A81053065043C40
\x128b7fc84eae5923698a74	\x128b7f5b5ff86db20db4e1	\x128b7fc394570b4f002805	28.017169	1.6642735	hamilton	0101000020E61000005E97E13FDDA0FA3F4A81053065043C40
\x128b7fb76bc31d2477f55f	\x128b7fa5935138c11eeb346499f11436162d4673dc4376b7a87b1e	\x128b7f48586e8da3280770	28.017169	1.6642735	happybirthdaycorymonteith	0101000020E61000005E97E13FDDA0FA3F4A81053065043C40
\x128b7fe1f87190d84dc218	\x128b7f40eb8d6ad97c3b2a	\x128b7fb29f9436a045aa67	28.017169	1.6642735	harraga	0101000020E61000005E97E13FDDA0FA3F4A81053065043C40
\x128b7fd4b376346f40b014	\x128b7ff8eac18fed924c48	\x128b7fa93076601f38601d	28.017169	1.6642735	hate	0101000020E61000005E97E13FDDA0FA3F4A81053065043C40
\x128b7f4a3eaa08e4f50475	\x128b7f91a53ba9bf1836bb9d914325960ab4a2a24c242f675b387bb04d5ff9d44c417ec3b8b3bfe60abfbdcabc203b48ee55bf	\x128b7f8121a646dfae7aad825f18e6f418551aae950dae39352132b54b38e215492b70d937145e60cf8b6f3ed7f8a18d4d0e20	28.017169	1.6642735	hcr	0101000020E61000005E97E13FDDA0FA3F4A81053065043C40
\x128b7f0fe7dda0288f6954	\x128b7fd8f738ea2b3dbbd8	\x128b7fd306906978426196	28.017169	1.6642735	health	0101000020E61000005E97E13FDDA0FA3F4A81053065043C40
\x128b7fa8a96131f6a63c261859bad41d56dc26	\x128b7f8656adfbdf0c5c3ac2aeda315447bb2c4211e1bb8a75e940436c9afa610201754ea5f1b0afac0cd96273ab0d18b196b5	\x128b7f2eb8ffd71e25fbe25552ad580647f962	28.017169	1.6642735	heydj	0101000020E61000005E97E13FDDA0FA3F4A81053065043C40
\x128b7f7146395475a953e0	\x128b7fb69971476e8c43fc	\x128b7ffbdce34d2f0a8afc	28.017169	1.6642735	hoymepropongo	0101000020E61000005E97E13FDDA0FA3F4A81053065043C40
\x128b7fb4d8fa14cea9445b	\x128b7fce1e279587ecfe9ff87fa3315d8c02d5	\x128b7f873f4c92e5fa55b646dc6bf82e1e4b9d	28.017169	1.6642735	humains	0101000020E61000005E97E13FDDA0FA3F4A81053065043C40
\x128b7f1e0caeacff011052	\x128b7fddcee864ad217fd4	\x128b7f1401a2786e3ff00d	28.017169	1.6642735	humanrights	0101000020E61000005E97E13FDDA0FA3F4A81053065043C40
\x128b7fcff01bb64a91f0da	\x128b7f8b4c4dd6b854158c	\x128b7f2ca8b3c9d12bd685	28.017169	1.6642735	hungary	0101000020E61000005E97E13FDDA0FA3F4A81053065043C40
\x128b7f9f066fa6767e1b74b4d8fa14cea9445b4a3eaa08e4f50475	\x128b7fa5fa99294598f81feb245bdd65d398f8ec45ad4d88b5a26903e1e9815223ac0924322aabb0b2701e3ccdbf2d0dd28e825ec54a661c2fed7965917b4d5c135876	\x128b7f90deec10602bf206a6cea3a5dc00e158ab58c723ee10d164c71b11a089d0ca31cb2e51821af86f9a39c8c9d3982941755d8e9242588e2c1467e1168d905998db	28.017169	1.6642735	immigration	0101000020E61000005E97E13FDDA0FA3F4A81053065043C40
\x128b7f4a3eaa08e4f50475	\x128b7fb35f5a41902b3bb9	\x128b7f1f64c9fd6e9dac40	28.017169	1.6642735	immigrationclandestine	0101000020E61000005E97E13FDDA0FA3F4A81053065043C40
\x128b7fac4e5e02b41cac7f	\x128b7f04f9c3a45e881f563e2a935154a5bea1	\x128b7f50dff24cb7f2b98a	28.017169	1.6642735	imzentrum	0101000020E61000005E97E13FDDA0FA3F4A81053065043C40
\x128b7f069aba95ec51bc4d	\x128b7fd9fab9847d554412	\x128b7f241df78467304f41	28.017169	1.6642735	indvseng	0101000020E61000005E97E13FDDA0FA3F4A81053065043C40
\x128b7f939d451529fb10ff	\x128b7f7df5694a6319c1c4	\x128b7fd22608a7b2cb85d2	28.017169	1.6642735	internationaldayofforest	0101000020E61000005E97E13FDDA0FA3F4A81053065043C40
\x128b7f939d451529fb10ff	\x128b7f7df5694a6319c1c4	\x128b7fd22608a7b2cb85d2	28.017169	1.6642735	internationaldayofforests	0101000020E61000005E97E13FDDA0FA3F4A81053065043C40
\x128b7fc06c47452bdee8bb	\x128b7f059b814c6e2a6056	\x128b7f380477a956cf1f8d	28.017169	1.6642735	interpol	0101000020E61000005E97E13FDDA0FA3F4A81053065043C40
\x128b7fee3866113ca3df42	\x128b7f238b4d5562bceecc	\x128b7f0d1c2acc93be44f2	28.017169	1.6642735	iran	0101000020E61000005E97E13FDDA0FA3F4A81053065043C40
\x128b7fc84eae5923698a74	\x128b7f5a5a9dfa19916f4f	\x128b7fc394570b4f002805	28.017169	1.6642735	irritatemein4words	0101000020E61000005E97E13FDDA0FA3F4A81053065043C40
\x128b7f9c7d45e043da019f	\x128b7f956c6d02edc02477	\x128b7f40f7276c558944d5	28.017169	1.6642735	islam	0101000020E61000005E97E13FDDA0FA3F4A81053065043C40
\x128b7f4a3eaa08e4f50475	\x128b7f82a2d6fd191e35369f038c908060a669	\x128b7f260f50be9e73361939c8c9d398294175	28.017169	1.6642735	italie	0101000020E61000005E97E13FDDA0FA3F4A81053065043C40
\x128b7fff8583ff68e4d52c	\x128b7fa09e9b1ed7ebcf78aad378f76965dcdcdb15916a7e634f0aea90b6b05a9c47fa27fdb3ebfc5d9636	\x128b7f8d8c45d599bd98da9f2a0a9344c7fd84f7ee04f754d1a47e	28.017169	1.6642735	iwelcome	0101000020E61000005E97E13FDDA0FA3F4A81053065043C40
\x128b7fcff01bb64a91f0da	\x128b7faeb54711eb8ee0a327e295cfc09857bd	\x128b7f2ca8b3c9d12bd685	28.017169	1.6642735	jocoxmp	0101000020E61000005E97E13FDDA0FA3F4A81053065043C40
\x128b7fa8a96131f6a63c26	\x128b7fe1d7efe0dd95d521e6f3e5b0394cdcbf29017b679e04e7e860a84e241e2843646571efe86dbdae2a798be687d14a611b	\x128b7fac6ec8085fab2b0b	28.017169	1.6642735	karasevda	0101000020E61000005E97E13FDDA0FA3F4A81053065043C40
\x128b7f1fb2da084a4c43dd4710b766933f2081	\x128b7f15e9d935daacf9bd2e3067336402a08c	\x128b7fc9dbcc9668ec8d2c525692eb5e0d064e	28.017169	1.6642735	kenzamorsli	0101000020E61000005E97E13FDDA0FA3F4A81053065043C40
\x128b7f939d451529fb10ff	\x128b7f7df5694a6319c1c4	\x128b7fd22608a7b2cb85d2	28.017169	1.6642735	leavenoonebehind	0101000020E61000005E97E13FDDA0FA3F4A81053065043C40
\x128b7fc84eae5923698a74	\x128b7f5a5a9dfa19916f4f5b5ff86db20db4e1	\x128b7fc394570b4f002805	28.017169	1.6642735	lesbos	0101000020E61000005E97E13FDDA0FA3F4A81053065043C40
\x128b7f9f066fa6767e1b744a3eaa08e4f50475	\x128b7f90bd03ed1d14c7869700d09fcfbbf4ce9c83cc253cc315779f038c908060a669ac699df6864179e9c8f1bb4b30d81d5cd659c034c69002e2ec25bf674319264dfe6ed3a4c1f59d8e079691e43e64c5a609b0a9367867cb0a0ee2b910a95bf0e71139e20e1a9d9e8d2a5ff29e0ea994592c00ef3eadaefa313b26b52cf9e4545843bbb04ac90b287344970715e0bf8ccb48b9ebf14ef11a87496544f7b5cfe02852a6c51ce18dacfe56678048379d60195e2e5436ecd693975ec54a661c2fed79707b1e9…	\x128b7f8454edb32bb17863882eb9897d929dc79b0deeddaa3b1151a747767e2ff4f6b8ac3899c8e74db4b6ad234c547400b287ad848080dba58e54ae950dae39352132b670583a271a5e37c2a72909547b546ac6e51484ca96b6addbad90007855a3f2e2b8c9776216597df6998ed55c49606a0a7c2a195f8c98711f64c9fd6e9dac40260f50be9e7336192e5763429bb88ba92f61189927825a7f41c01765b5a7c45f49c4e3b08a401b36506d94d3a36d96ac5d8e9242588e2c146f789a7239bcf58a	28.017169	1.6642735	libye	0101000020E61000005E97E13FDDA0FA3F4A81053065043C40
\x128b7fa8a96131f6a63c261859bad41d56dc26	\x128b7f8656adfbdf0c5c3ac2aeda315447bb2c4211e1bb8a75e940436c9afa610201754ea5f1b0afac0cd96273ab0d18b196b5	\x128b7f2eb8ffd71e25fbe25552ad580647f962	28.017169	1.6642735	lindasarsour	0101000020E61000005E97E13FDDA0FA3F4A81053065043C40
\x128b7fcdf933858d1a6757	\x128b7f8a7c7d6cff7d4ae18b2f55d7a6717aca8dbe23bd3c0b01a39579b887e70df71eb58434a24d12336dc47b0a3a908f6007dd4002f7dcddd82be6a9052301b3cc32ef82a445179256e4fdc0552aa6e48aed02fc815820721c3308f2ae9eec58e7a3091d211ef392b0db2211fb1092f4da665939c42dbe1a623b5bafffd5c11f784e	\x128b7f5e801b3e7b4ff461	28.017169	1.6642735	marcone	0101000020E61000005E97E13FDDA0FA3F4A81053065043C40
\x128b7f9f066fa6767e1b744a3eaa08e4f50475	\x128b7f81d7005ab2a56ed5a24c242f675b387bb515de831ec566eec32a0ecee17be1b8ee5ead3d18ac492f	\x128b7f8121a646dfae7aad9cc6d193275d19a2cb2e51821af86f9a0e88b4e5e6102af57bb3ba3b8fbdb599	28.017169	1.6642735	maroc	0101000020E61000005E97E13FDDA0FA3F4A81053065043C40
\x128b7f1fb2da084a4c43dd	\x128b7f2e3067336402a08c	\x128b7fc9dbcc9668ec8d2c	28.017169	1.6642735	mbcthevoice	0101000020E61000005E97E13FDDA0FA3F4A81053065043C40
\x128b7fc84eae5923698a74	\x128b7f5b5ff86db20db4e1	\x128b7fc394570b4f002805	28.017169	1.6642735	mclaren	0101000020E61000005E97E13FDDA0FA3F4A81053065043C40
\x128b7f1e0caeacff0110524a3eaa08e4f50475	\x128b7fd34992e6a4632cc5ddcee864ad217fd45ec54a661c2fed79	\x128b7f0cc07d68a67c8c921401a2786e3ff00d5d8e9242588e2c14	28.017169	1.6642735	merkel	0101000020E61000005E97E13FDDA0FA3F4A81053065043C40
\x128b7fb15e76c0f165f274b4bba43d7920d1d8b4d8fa14cea9445b	\x128b7f344fe8a07c808dc74bdb10a7e2d8390a5b507bdc66836e836e1bc6a72ab3c923	\x128b7f8a5adfe80f18990fb319ee350d55ab70cf24539aeff7dc7915f5b2269af699d7	28.017169	1.6642735	migrant	0101000020E61000005E97E13FDDA0FA3F4A81053065043C40
\x128b7f9f066fa6767e1b74b15e76c0f165f274b4d8fa14cea9445bc06c47452bdee8bbc4577660dbd708eccc811bc230a04eeeedb3e2834c785858258fbf082414e5b24a3eaa08e4f50475	\x128b7f81d7005ab2a56ed582a2d6fd191e3536850ad600a4c8ca73857ffb77ca46bb2c8d6bfbb8f7fc3df190bd03ed1d14c7869700d09fcfbbf4ce9710b491e09e5861972dfb1ef9d452cb978a7179d2829d929b4e5ed7cd7cc7779c83cc253cc315779f038c908060a6699fca42fc54ccbdd3a2350a16bbb96746a5016b05f9bd8e85aad01da638eef97fac699df6864179e9b39c79280240f6b1b515de831ec566eebbd6a163ac01e383bc487cafbe401785c32a0ecee17be1b8c3b8b3bfe60abfbdc48de37…	\x128b7f825f18e6f418551a8454edb32bb17863873f4c92e5fa55b6882eb9897d929dc78839305ab113358a8b91a8ee47419cf08ea8fffa0114978593693ffdde17c36e9454733c6e0c42ae9b0deeddaa3b11519cc6d193275d19a2a188010aacfa2bc0a2e89c261fbf5612a747767e2ff4f6b8ac3899c8e74db4b6ad234c547400b287ad848080dba58e54ae950dae39352132b54b38e215492b70b670583a271a5e37ba6f6fe068ce2ed6bf4ba70201ab7dd8c2a72909547b546ac3b0c4bd2da1253fc6beba8…	28.017169	1.6642735	migrants	0101000020E61000005E97E13FDDA0FA3F4A81053065043C40
\x128b7fe1f87190d84dc2184a3eaa08e4f50475	\x128b7f9626997ff550b717ee7006ad7d08a33640eb8d6ad97c3b2a	\x128b7fb29f9436a045aa67c111514bca52b72e28bbcef29cd065e3	28.017169	1.6642735	migration	0101000020E61000005E97E13FDDA0FA3F4A81053065043C40
\x128b7f65d6f377106b3384	\x128b7f925c154a54679dfc	\x128b7fc23ff7ff6f0947a7	28.017169	1.6642735	migrations	0101000020E61000005E97E13FDDA0FA3F4A81053065043C40
\x128b7fb4d8fa14cea9445b	\x128b7f3ef88e76bec71f89	\x128b7f3d21fbb16e2a42a9	28.017169	1.6642735	migratoire	0101000020E61000005E97E13FDDA0FA3F4A81053065043C40
\x128b7fcb649b3a5b246cc5069aba95ec51bc4d	\x128b7fd9fab9847d5544121202fc003a3448e95def50bf3d8e64a5	\x128b7f9e7be36bfd440ba3a9b9ea38b10d4a91241df78467304f41	28.017169	1.6642735	mohammadabbas	0101000020E61000005E97E13FDDA0FA3F4A81053065043C40
\x128b7f9f066fa6767e1b74	\x128b7fdc85e036930927df	\x128b7feb3d468d8a0c0e10	28.017169	1.6642735	mohammedvi	0101000020E61000005E97E13FDDA0FA3F4A81053065043C40
\x128b7f069aba95ec51bc4d	\x128b7f1202fc003a3448e9	\x128b7f9e7be36bfd440ba3	28.017169	1.6642735	mondaymotivation	0101000020E61000005E97E13FDDA0FA3F4A81053065043C40
\x128b7fa8a96131f6a63c261859bad41d56dc26	\x128b7f8656adfbdf0c5c3ac2aeda315447bb2c4211e1bb8a75e940436c9afa610201754ea5f1b0afac0cd96273ab0d18b196b5	\x128b7f2eb8ffd71e25fbe25552ad580647f962	28.017169	1.6642735	mueller	0101000020E61000005E97E13FDDA0FA3F4A81053065043C40
\x128b7f8ddb93d4dc58fe8b9c7d45e043da019f9cf4786b5677b3fea8a96131f6a63c26ac4e5e02b41cac7fbae62b2b401fb121d4b376346f40b014e7c8af4ce8169680ee3866113ca3df42f34823df9badae93069aba95ec51bc4d0fe7dda0288f69541859bad41d56dc2618f752259689dcfb	\x128b7f8656adfbdf0c5c3a877826ffdb5129ea956c6d02edc02477a01cffbd8af92a60adaaa94f2bc58258b2cd31839c4dec45b3c9227b1461fe27c2aeda315447bb2cd8f738ea2b3dbbd8d9fab9847d554412dc2c544e0bdc3920e49493cc01f750eee69d1348c8788013ea7cc1de1890e801f8eac18fed924c48fc61395a0a4393f104f9c3a45e881f560555d914f9bde8430ba47415f98d5d0711922e1656b350e112f4278e9c8dfef4193a76435ffbd43f238b4d5562bceecc3205868bf147c2163378943…	\x128b7fa93076601f38601db927e9272df20e50c52999a4de847405d306906978426196d7b2e37815dff99beb5c7fcb15f2c48003cc468674b4669a0d1c2acc93be44f2241df78467304f412eb8ffd71e25fbe23acae5140fd231a040f7276c558944d550dff24cb7f2b98a5552ad580647f96260fab077a4260e746a872ec19cbb5537	28.017169	1.6642735	muslimban	0101000020E61000005E97E13FDDA0FA3F4A81053065043C40
\x128b7fdcb2132520f0c840	\x128b7f68b770de7d353314	\x128b7f5fa724bca5f0c63a	28.017169	1.6642735	muslimbanprotest	0101000020E61000005E97E13FDDA0FA3F4A81053065043C40
\x128b7fc06c47452bdee8bb4a3eaa08e4f50475	\x128b7fc3b8b3bfe60abfbdcabc203b48ee55bfff7f50023d70c4c1191432264274ad172406a7b9c89b0e32	\x128b7f8839305ab113358ab54b38e215492b703ed7f8a18d4d0e2049c4e3b08a401b366b6506c40dfc3790	28.017169	1.6642735	méditerranée	0101000020E61000005E97E13FDDA0FA3F4A81053065043C40
\x128b7fb4d8fa14cea9445b	\x128b7f19ac562096334e81	\x128b7f412543cd1615e472	28.017169	1.6642735	nationalisme	0101000020E61000005E97E13FDDA0FA3F4A81053065043C40
\x128b7fc84eae5923698a74	\x128b7f5a5a9dfa19916f4f	\x128b7fc394570b4f002805	28.017169	1.6642735	nbaplayoffs	0101000020E61000005E97E13FDDA0FA3F4A81053065043C40
\x128b7f7146395475a953e0	\x128b7fb69971476e8c43fc	\x128b7ffbdce34d2f0a8afc	28.017169	1.6642735	nhkらじらー	0101000020E61000005E97E13FDDA0FA3F4A81053065043C40
\x128b7f4a3eaa08e4f50475	\x128b7f972dfb1ef9d452cbaad01da638eef97fee7006ad7d08a336256f521fd07041145ec54a661c2fed79	\x128b7f825f18e6f418551ab670583a271a5e3728bbcef29cd065e35d8e9242588e2c14	28.017169	1.6642735	niger	0101000020E61000005E97E13FDDA0FA3F4A81053065043C40
\x128b7fb76bc31d2477f55f	\x128b7fa5935138c11eeb346499f11436162d4673dc4376b7a87b1e	\x128b7f48586e8da3280770	28.017169	1.6642735	nuitdesmedias16	0101000020E61000005E97E13FDDA0FA3F4A81053065043C40
\x128b7f9f066fa6767e1b74	\x128b7f3228cace22316a45	\x128b7f2959182afd69c4de	28.017169	1.6642735	néerlandais	0101000020E61000005E97E13FDDA0FA3F4A81053065043C40
\x128b7fb4d8fa14cea9445b	\x128b7f9b4e5ed7cd7cc777	\x128b7f65433861f302c61a	28.017169	1.6642735	occident	0101000020E61000005E97E13FDDA0FA3F4A81053065043C40
\x128b7f4676d29aed103e67	\x128b7f84c678fa5f2f1bdbc611661524309eb9d0e59cbdd4a432e9	\x128b7fb54f03c2cd4aa2132e9c57eab9d93e69	28.017169	1.6642735	oenr	0101000020E61000005E97E13FDDA0FA3F4A81053065043C40
\x128b7f4a3eaa08e4f50475	\x128b7f90bd03ed1d14c786972dfb1ef9d452cbc8f1bb4b30d81d5cd32c4dc0f1356cb4eead8c8b823f1b2b2c00ef3eadaefa31608f82daa174a363	\x128b7f825f18e6f418551a882eb9897d929dc7ae950dae3935213207967f1eb1ec0f3e28bbcef29cd065e32e5763429bb88ba941c01765b5a7c45f	28.017169	1.6642735	oim	0101000020E61000005E97E13FDDA0FA3F4A81053065043C40
\x128b7f9f066fa6767e1b744a3eaa08e4f5047565d6f377106b3384	\x128b7f925c154a54679dfc1a6b7796360b488624322aabb0b2701e2719bbbec202f82548b9ebf14ef11a8758f1c8109081c454	\x128b7fac3899c8e74db4b6b670583a271a5e37c23ff7ff6f0947a739c8c9d398294175672facb98365883e7bf179a464421feb	28.017169	1.6642735	onu	0101000020E61000005E97E13FDDA0FA3F4A81053065043C40
\x128b7fff8583ff68e4d52c	\x128b7fd34ed30c2cb42aba	\x128b7f56e39509691bd0c3	28.017169	1.6642735	opentheborders	0101000020E61000005E97E13FDDA0FA3F4A81053065043C40
\x128b7f65d6f377106b3384	\x128b7f925c154a54679dfc	\x128b7fc23ff7ff6f0947a7	28.017169	1.6642735	pacte	0101000020E61000005E97E13FDDA0FA3F4A81053065043C40
\x128b7fb4d8fa14cea9445b	\x128b7fce1e279587ecfe9f	\x128b7f46dc6bf82e1e4b9d	28.017169	1.6642735	pape	0101000020E61000005E97E13FDDA0FA3F4A81053065043C40
\x128b7f4a3eaa08e4f50475	\x128b7ff515011776d660e6	\x128b7f30197057e56ad58a	28.017169	1.6642735	papefrançois	0101000020E61000005E97E13FDDA0FA3F4A81053065043C40
\x128b7fb7b7f1110b1fca16	\x128b7ff9843800c0462da4	\x128b7fc3ea07678e5e21fc	28.017169	1.6642735	peace	0101000020E61000005E97E13FDDA0FA3F4A81053065043C40
\x128b7fb4d8fa14cea9445b	\x128b7feb4b092293398ebc	\x128b7fc6beba8cb910b5ca	28.017169	1.6642735	philosophie	0101000020E61000005E97E13FDDA0FA3F4A81053065043C40
\x128b7f9cf4786b5677b3feac4e5e02b41cac7f0fe7dda0288f6954	\x128b7f877826ffdb5129eaa01cffbd8af92a60adaaa94f2bc58258b2cd31839c4dec45d8f738ea2b3dbbd8dc2c544e0bdc3920e49493cc01f750eeea7cc1de1890e801fc61395a0a4393f104f9c3a45e881f563205868bf147c2163378943fd7ad1a2f3e2a935154a5bea1	\x128b7fc52999a4de847405d30690697842619650dff24cb7f2b98a60fab077a4260e746a872ec19cbb5537	28.017169	1.6642735	pllz	0101000020E61000005E97E13FDDA0FA3F4A81053065043C40
\x128b7fb4d8fa14cea9445b	\x128b7f311b05bfe20c5210	\x128b7f3b0f978faa2edbdf	28.017169	1.6642735	principe	0101000020E61000005E97E13FDDA0FA3F4A81053065043C40
\x128b7fac4e5e02b41cac7f	\x128b7fadaaa94f2bc58258dc2c544e0bdc3920	\x128b7f6a872ec19cbb5537	28.017169	1.6642735	qacademy	0101000020E61000005E97E13FDDA0FA3F4A81053065043C40
\x128b7f069aba95ec51bc4d	\x128b7f1202fc003a3448e9	\x128b7f9e7be36bfd440ba3	28.017169	1.6642735	qanda	0101000020E61000005E97E13FDDA0FA3F4A81053065043C40
\x128b7f0fe7dda0288f6954	\x128b7fb2cd31839c4dec45	\x128b7fd306906978426196	28.017169	1.6642735	québec	0101000020E61000005E97E13FDDA0FA3F4A81053065043C40
\x128b7fa8a96131f6a63c26	\x128b7fbd057cea332c3d79	\x128b7fca0227076475909d	28.017169	1.6642735	r20aws	0101000020E61000005E97E13FDDA0FA3F4A81053065043C40
\x128b7fd4b376346f40b014	\x128b7ff8eac18fed924c48	\x128b7fa93076601f38601d	28.017169	1.6642735	racism	0101000020E61000005E97E13FDDA0FA3F4A81053065043C40
\x128b7fb15e76c0f165f274b4d8fa14cea9445b	\x128b7f6b2df440d934c29e6e1bc6a72ab3c923	\x128b7fcf24539aeff7dc793b0f978faa2edbdf	28.017169	1.6642735	racisme	0101000020E61000005E97E13FDDA0FA3F4A81053065043C40
\x128b7fbb5438c7720543d8cdf933858d1a6757	\x128b7f8a7c7d6cff7d4ae18b2f55d7a6717aca8dbe23bd3c0b01a39579b887e70df71eb58434a24d12336dc47b0a3a908f6007dd4002f7dcddd82be6a9052301b3cc32ef82a445179256e4fdc0552aa6e48aed02fc815820721c3308f2ae9eec58e7a3091d211ef392b0db15118dcc12f79a782211fb1092f4da665939c42dbe1a623b5bafffd5c11f784e	\x128b7fd8f7ba2a83a3de625e801b3e7b4ff461	28.017169	1.6642735	refugee	0101000020E61000005E97E13FDDA0FA3F4A81053065043C40
\x128b7fb7b7f1110b1fca16e1f87190d84dc21879b69dee39c430f1	\x128b7f9912e1ed09819bbfb0a4c7eeb9d9ba77f9843800c0462da4	\x128b7fc3ea07678e5e21fc000546fbaa6b4f9364d46177021a81ea	28.017169	1.6642735	refugeecrisis	0101000020E61000005E97E13FDDA0FA3F4A81053065043C40
\x128b7f3d20dde05a2b59ab	\x128b7fe2374d3ba97c1394	\x128b7f686fa1fa35c143d5	28.017169	1.6642735	refugeeday	0101000020E61000005E97E13FDDA0FA3F4A81053065043C40
\x128b7fcc811bc230a04eeee1f87190d84dc218ff8583ff68e4d52c1e0caeacff01105279b69dee39c430f1	\x128b7fb0a4c7eeb9d9ba77ddcee864ad217fd41734e241a5e350fe339fb59f9f97d0573c1b3840c027340e40eb8d6ad97c3b2a	\x128b7fb29f9436a045aa67ebedae6a9d0d2a3c1401a2786e3ff00d408705aa907a44c056d8c1622eb9ba8764d46177021a81ea	28.017169	1.6642735	refugees	0101000020E61000005E97E13FDDA0FA3F4A81053065043C40
\x128b7fff8583ff68e4d52c	\x128b7fa09e9b1ed7ebcf78aad378f76965dcdcea90b6b05a9c47fa27fdb3ebfc5d9636	\x128b7f8d8c45d599bd98da9f2a0a9344c7fd84f7ee04f754d1a47e	28.017169	1.6642735	refugeeswelcome	0101000020E61000005E97E13FDDA0FA3F4A81053065043C40
\x128b7f7146395475a953e0	\x128b7f123261721aee2566	\x128b7faa6adaf2831ab296	28.017169	1.6642735	refugiados	0101000020E61000005E97E13FDDA0FA3F4A81053065043C40
\x128b7fb4d8fa14cea9445b	\x128b7ff6adbbb04b5735ca	\x128b7fa2e89c261fbf5612	28.017169	1.6642735	renaudcamus	0101000020E61000005E97E13FDDA0FA3F4A81053065043C40
\x128b7fa8a96131f6a63c261859bad41d56dc26	\x128b7f8656adfbdf0c5c3ac2aeda315447bb2c4211e1bb8a75e940436c9afa610201754ea5f1b0afac0cd96273ab0d18b196b5	\x128b7f2eb8ffd71e25fbe25552ad580647f962	28.017169	1.6642735	resist	0101000020E61000005E97E13FDDA0FA3F4A81053065043C40
\x128b7fcdf933858d1a6757	\x128b7f8a7c7d6cff7d4ae18b2f55d7a6717aca8dbe23bd3c0b01a39579b887e70df71eb58434a24d12336dc47b0a3a908f6007dd4002f7dcddd82be6a9052301b3cc32ef82a445179256e4fdc0552aa6e48aed02fc815820721c3308f2ae9eec58e7a3091d211ef392b0db2211fb1092f4da665939c42dbe1a623b5bafffd5c11f784e	\x128b7f5e801b3e7b4ff461	28.017169	1.6642735	robert	0101000020E61000005E97E13FDDA0FA3F4A81053065043C40
\x128b7fbb5438c7720543d8	\x128b7f15118dcc12f79a78	\x128b7fd8f7ba2a83a3de62	28.017169	1.6642735	robertgmarcone	0101000020E61000005E97E13FDDA0FA3F4A81053065043C40
\x128b7fa8a96131f6a63c261859bad41d56dc26	\x128b7f8656adfbdf0c5c3ac2aeda315447bb2c4211e1bb8a75e940436c9afa610201754ea5f1b0afac0cd96273ab0d18b196b5	\x128b7f2eb8ffd71e25fbe25552ad580647f962	28.017169	1.6642735	rock	0101000020E61000005E97E13FDDA0FA3F4A81053065043C40
\x128b7fa8a96131f6a63c261859bad41d56dc26	\x128b7f8656adfbdf0c5c3ac2aeda315447bb2c4211e1bb8a75e940436c9afa610201754ea5f1b0afac0cd96273ab0d18b196b5	\x128b7f2eb8ffd71e25fbe25552ad580647f962	28.017169	1.6642735	romance	0101000020E61000005E97E13FDDA0FA3F4A81053065043C40
\x128b7fac4e5e02b41cac7f	\x128b7f04f9c3a45e881f563e2a935154a5bea1	\x128b7f50dff24cb7f2b98a	28.017169	1.6642735	royalrumble	0101000020E61000005E97E13FDDA0FA3F4A81053065043C40
\x128b7f9f066fa6767e1b74	\x128b7f3ccdbf2d0dd28e82	\x128b7f90deec10602bf206	28.017169	1.6642735	royaumeuni	0101000020E61000005E97E13FDDA0FA3F4A81053065043C40
\x128b7f7146395475a953e0	\x128b7f123261721aee2566	\x128b7faa6adaf2831ab296	28.017169	1.6642735	runtastic	0101000020E61000005E97E13FDDA0FA3F4A81053065043C40
\x128b7f7146395475a953e0	\x128b7f123261721aee2566	\x128b7faa6adaf2831ab296	28.017169	1.6642735	russe	0101000020E61000005E97E13FDDA0FA3F4A81053065043C40
\x128b7f9f066fa6767e1b744a3eaa08e4f50475	\x128b7f91a53ba9bf1836bb9d914325960ab4a2a24c242f675b387bb04d5ff9d44c417ed34992e6a4632cc5ee5ead3d18ac492f33e8379bd5216fc658f1c8109081c45472f737cac30c6a6a	\x128b7f8121a646dfae7aad825f18e6f418551aae950dae39352132d937145e60cf8b6f0cc07d68a67c8c924aa201832715e5ed5976e81aac7263987bb3ba3b8fbdb5997bf179a464421feb	28.017169	1.6642735	réfugiés	0101000020E61000005E97E13FDDA0FA3F4A81053065043C40
\x128b7fac4e5e02b41cac7f	\x128b7fb3c9227b1461fe27	\x128b7f50dff24cb7f2b98a	28.017169	1.6642735	sagawards	0101000020E61000005E97E13FDDA0FA3F4A81053065043C40
\x128b7f68c4c10b0f2d2f7d	\x128b7f8e45663fe4aa7e9b	\x128b7ff8c3a8a98cb26aea	28.017169	1.6642735	saintbarthelemy	0101000020E61000005E97E13FDDA0FA3F4A81053065043C40
\x128b7f0fe7dda0288f6954	\x128b7f0555d914f9bde843	\x128b7fd306906978426196	28.017169	1.6642735	sally	0101000020E61000005E97E13FDDA0FA3F4A81053065043C40
\x128b7fa8a96131f6a63c26	\x128b7fe1d7efe0dd95d521e6f3e5b0394cdcbf29017b679e04e7e860a84e241e2843646571efe86dbdae2a798be687d14a611b	\x128b7fac6ec8085fab2b0b	28.017169	1.6642735	sarahah	0101000020E61000005E97E13FDDA0FA3F4A81053065043C40
\x128b7fc4577660dbd708ec	\x128b7f8d6bfbb8f7fc3df1	\x128b7f0ab288abe2085461	28.017169	1.6642735	sardaigne	0101000020E61000005E97E13FDDA0FA3F4A81053065043C40
\x128b7f0fe7dda0288f6954	\x128b7fd8f738ea2b3dbbd8	\x128b7fd306906978426196	28.017169	1.6642735	sdgs	0101000020E61000005E97E13FDDA0FA3F4A81053065043C40
\x128b7f7146395475a953e0	\x128b7f123261721aee2566	\x128b7faa6adaf2831ab296	28.017169	1.6642735	shooter	0101000020E61000005E97E13FDDA0FA3F4A81053065043C40
\x128b7f9f066fa6767e1b74	\x128b7fbc487cafbe401785	\x128b7f1da1dc02ce01763d	28.017169	1.6642735	sicile	0101000020E61000005E97E13FDDA0FA3F4A81053065043C40
\x128b7fb4d8fa14cea9445b	\x128b7f19ac562096334e81	\x128b7f412543cd1615e472	28.017169	1.6642735	siel	0101000020E61000005E97E13FDDA0FA3F4A81053065043C40
\x128b7fa8a96131f6a63c26	\x128b7f65a16c6e4e03ed5e	\x128b7fca0227076475909d	28.017169	1.6642735	singmeinensong	0101000020E61000005E97E13FDDA0FA3F4A81053065043C40
\x128b7fb15e76c0f165f274	\x128b7f6e1bc6a72ab3c923	\x128b7fcf24539aeff7dc79	28.017169	1.6642735	solidaritémigrantsalgérie	0101000020E61000005E97E13FDDA0FA3F4A81053065043C40
\x128b7f9cf4786b5677b3fe	\x128b7f3205868bf147c216	\x128b7f60fab077a4260e74	28.017169	1.6642735	souhila_in_lebanon	0101000020E61000005E97E13FDDA0FA3F4A81053065043C40
\x128b7f88f1f1732072f2a79cf4786b5677b3fea8a96131f6a63c26ac4e5e02b41cac7fc84eae5923698a740fe7dda0288f69543e790b419a7bd3714111f1ba720420984676d29aed103e67	\x128b7f84c678fa5f2f1bdb877826ffdb5129eaa01cffbd8af92a60adaaa94f2bc58258b2cd31839c4dec45b3c9227b1461fe27bd057cea332c3d79c611661524309eb9d0e59cbdd4a432e9d8f738ea2b3dbbd8dc2c544e0bdc3920e1d7efe0dd95d521e49493cc01f750eee6f3e5b0394cdcbfea7cc1de1890e801fc61395a0a4393f1fd427466f96402de04f9c3a45e881f560555d914f9bde84329017b679e04e7e83205868bf147c2163378943fd7ad1a2f3e2a935154a5bea1471dd8c0a394f8685a5a9df…	\x128b7f9f40f222019ae09aac6ec8085fab2b0bb54f03c2cd4aa213c394570b4f002805c52999a4de847405c8dbcb704112db98ca0227076475909dd3069069784261962e9c57eab9d93e6950dff24cb7f2b98a60fab077a4260e746a872ec19cbb55377e17bf729f871289	28.017169	1.6642735	souhilabenlachhab	0101000020E61000005E97E13FDDA0FA3F4A81053065043C40
\x128b7fb4d8fa14cea9445b	\x128b7feb245bdd65d398f8	\x128b7fab58c723ee10d164	28.017169	1.6642735	stratégie	0101000020E61000005E97E13FDDA0FA3F4A81053065043C40
\x128b7f4a3eaa08e4f50475	\x128b7f256f521fd0704114	\x128b7fb670583a271a5e37	28.017169	1.6642735	tchad	0101000020E61000005E97E13FDDA0FA3F4A81053065043C40
\x128b7f4111f1ba72042098	\x128b7f7d101dde03674ca7	\x128b7fc8dbcb704112db98	28.017169	1.6642735	teamrefugees	0101000020E61000005E97E13FDDA0FA3F4A81053065043C40
\x128b7fff8583ff68e4d52c	\x128b7faad378f76965dcdc	\x128b7f9f2a0a9344c7fd84	28.017169	1.6642735	tebbon	0101000020E61000005E97E13FDDA0FA3F4A81053065043C40
\x128b7fff8583ff68e4d52c	\x128b7fa09e9b1ed7ebcf785be98961a811d69e	\x128b7f9f2a0a9344c7fd84	28.017169	1.6642735	tebboune	0101000020E61000005E97E13FDDA0FA3F4A81053065043C40
\x128b7fb76bc31d2477f55f	\x128b7fa5935138c11eeb346499f11436162d4673dc4376b7a87b1e	\x128b7f48586e8da3280770	28.017169	1.6642735	teenchoice	0101000020E61000005E97E13FDDA0FA3F4A81053065043C40
\x128b7fac4e5e02b41cac7f	\x128b7fb3c9227b1461fe27	\x128b7f50dff24cb7f2b98a	28.017169	1.6642735	thailand	0101000020E61000005E97E13FDDA0FA3F4A81053065043C40
\x128b7f0fe7dda0288f6954	\x128b7ffc61395a0a4393f1	\x128b7fc52999a4de847405	28.017169	1.6642735	trecru	0101000020E61000005E97E13FDDA0FA3F4A81053065043C40
\x128b7f0fe7dda0288f69544a3eaa08e4f50475	\x128b7fec45ad4d88b5a269f4751b885e5a3e9df515011776d660e60555d914f9bde84324322aabb0b2701e51c0c92687ce8a035dd3927d1b6666a27d631a9bc5668bef	\x128b7fc6e51484ca96b6adc71b11a089d0ca31d3069069784261960cc07d68a67c8c9230197057e56ad58a39c8c9d3982941754c417f8cf021b3c5	28.017169	1.6642735	trump	0101000020E61000005E97E13FDDA0FA3F4A81053065043C40
\x128b7f9cf4786b5677b3fe	\x128b7fe49493cc01f750ee	\x128b7f60fab077a4260e74	28.017169	1.6642735	trumps	0101000020E61000005E97E13FDDA0FA3F4A81053065043C40
\x128b7f4a3eaa08e4f50475	\x128b7f850ad600a4c8ca7391a53ba9bf1836bb9626997ff550b7179fca42fc54ccbdd3748d31486561b5ea	\x128b7f9454733c6e0c42aea188010aacfa2bc0ae950dae39352132c111514bca52b72ec71b11a089d0ca31	28.017169	1.6642735	tunisie	0101000020E61000005E97E13FDDA0FA3F4A81053065043C40
\x128b7fcff01bb64a91f0da	\x128b7f8b4c4dd6b854158c	\x128b7f2ca8b3c9d12bd685	28.017169	1.6642735	turkey	0101000020E61000005E97E13FDDA0FA3F4A81053065043C40
\x128b7fcbf0c2b7b0a1666b	\x128b7feb97f50f54d7fc6e	\x128b7fb07abb4726ce960b	28.017169	1.6642735	twdz	0101000020E61000005E97E13FDDA0FA3F4A81053065043C40
\x128b7fcb649b3a5b246cc5	\x128b7f5def50bf3d8e64a5	\x128b7fa9b9ea38b10d4a91	28.017169	1.6642735	un4refugeesmigrants	0101000020E61000005E97E13FDDA0FA3F4A81053065043C40
\x128b7fbb5438c7720543d84a3eaa08e4f50475	\x128b7f15118dcc12f79a7865917b4d5c135876	\x128b7fcb2e51821af86f9ad8f7ba2a83a3de62	28.017169	1.6642735	usa	0101000020E61000005E97E13FDDA0FA3F4A81053065043C40
\x128b7f68c4c10b0f2d2f7d	\x128b7f8e45663fe4aa7e9b	\x128b7ff8c3a8a98cb26aea	28.017169	1.6642735	vipdz	0101000020E61000005E97E13FDDA0FA3F4A81053065043C40
\x128b7f939d451529fb10ff	\x128b7f7df5694a6319c1c4	\x128b7fd22608a7b2cb85d2	28.017169	1.6642735	wdsd	0101000020E61000005E97E13FDDA0FA3F4A81053065043C40
\x128b7f939d451529fb10ff	\x128b7f7df5694a6319c1c4	\x128b7fd22608a7b2cb85d2	28.017169	1.6642735	wdsd19	0101000020E61000005E97E13FDDA0FA3F4A81053065043C40
\x128b7f939d451529fb10ff	\x128b7f7df5694a6319c1c4	\x128b7fd22608a7b2cb85d2	28.017169	1.6642735	wdsd2019	0101000020E61000005E97E13FDDA0FA3F4A81053065043C40
\x128b7fff8583ff68e4d52c	\x128b7fd34ed30c2cb42abadb15916a7e634f0a5be98961a811d69e	\x128b7f9f2a0a9344c7fd8456e39509691bd0c3	28.017169	1.6642735	welcomerefugees	0101000020E61000005E97E13FDDA0FA3F4A81053065043C40
\x128b7fa8a96131f6a63c26	\x128b7f65a16c6e4e03ed5e	\x128b7fca0227076475909d	28.017169	1.6642735	weltflüchtlingstag	0101000020E61000005E97E13FDDA0FA3F4A81053065043C40
\x128b7fe1f87190d84dc218	\x128b7f1734e241a5e350fe	\x128b7f408705aa907a44c0	28.017169	1.6642735	winwin	0101000020E61000005E97E13FDDA0FA3F4A81053065043C40
\x128b7fa8a96131f6a63c26	\x128b7fbd057cea332c3d79e1d7efe0dd95d521e6f3e5b0394cdcbf29017b679e04e7e860a84e241e2843646571efe86dbdae2a798be687d14a611b	\x128b7fac6ec8085fab2b0bca0227076475909d	28.017169	1.6642735	withrefugees	0101000020E61000005E97E13FDDA0FA3F4A81053065043C40
\x128b7fcbf0c2b7b0a1666bcff01bb64a91f0da069aba95ec51bc4d3d20dde05a2b59ab3deda0226c0422453e790b419a7bd3714710b766933f2081	\x128b7f853200021a1938f08b4c4dd6b854158caeb54711eb8ee0a3c524924179c9f48beb97f50f54d7fc6efd427466f96402de1202fc003a3448e915e9d935daacf9bd27e295cfc09857bd	\x128b7f9e7be36bfd440ba3a1b4f4af1c1a55deb07abb4726ce960bf7b4c90e341747912ca8b3c9d12bd685525692eb5e0d064e7e17bf729f871289	28.017169	1.6642735	worldrefugeeday	0101000020E61000005E97E13FDDA0FA3F4A81053065043C40
\x128b7fb7b7f1110b1fca16	\x128b7ff9843800c0462da4	\x128b7fc3ea07678e5e21fc	28.017169	1.6642735	youarenotalone	0101000020E61000005E97E13FDDA0FA3F4A81053065043C40
\x128b7fb7b7f1110b1fca16	\x128b7ff9843800c0462da4	\x128b7fc3ea07678e5e21fc	28.017169	1.6642735	yusufcatstevens	0101000020E61000005E97E13FDDA0FA3F4A81053065043C40
\x128b7f4a3eaa08e4f50475	\x128b7fd32c4dc0f1356cb4	\x128b7f28bbcef29cd065e3	28.017169	1.6642735	yémen	0101000020E61000005E97E13FDDA0FA3F4A81053065043C40
\x128b7fa8a96131f6a63c26	\x128b7fbd057cea332c3d79	\x128b7fca0227076475909d	28.017169	1.6642735	zib2	0101000020E61000005E97E13FDDA0FA3F4A81053065043C40
\x128b7fff8583ff68e4d52c1fb2da084a4c43dd	\x128b7fdb15916a7e634f0a2e3067336402a08c	\x128b7f9f2a0a9344c7fd84c9dbcc9668ec8d2c	28.017169	1.6642735	الجزائر	0101000020E61000005E97E13FDDA0FA3F4A81053065043C40
\x128b7f1fb2da084a4c43dd	\x128b7f2e3067336402a08c	\x128b7fc9dbcc9668ec8d2c	28.017169	1.6642735	الرياضه	0101000020E61000005E97E13FDDA0FA3F4A81053065043C40
\x128b7f1fb2da084a4c43dd	\x128b7f2e3067336402a08c	\x128b7fc9dbcc9668ec8d2c	28.017169	1.6642735	المغرب	0101000020E61000005E97E13FDDA0FA3F4A81053065043C40
\x128b7f1fb2da084a4c43dd	\x128b7f2e3067336402a08c	\x128b7fc9dbcc9668ec8d2c	28.017169	1.6642735	امل_بوشوشة	0101000020E61000005E97E13FDDA0FA3F4A81053065043C40
\x128b7f7146395475a953e0	\x128b7f123261721aee2566	\x128b7faa6adaf2831ab296	28.017169	1.6642735	اندلسية	0101000020E61000005E97E13FDDA0FA3F4A81053065043C40
\x128b7fac4e5e02b41cac7f	\x128b7f877826ffdb5129ea3378943fd7ad1a2f	\x128b7f6a872ec19cbb5537	28.017169	1.6642735	بختي_بلعايب	0101000020E61000005E97E13FDDA0FA3F4A81053065043C40
\x128b7fff8583ff68e4d52c	\x128b7fdb15916a7e634f0a	\x128b7f9f2a0a9344c7fd84	28.017169	1.6642735	تبون	0101000020E61000005E97E13FDDA0FA3F4A81053065043C40
\x128b7f8ddb93d4dc58fe8b	\x128b7f12f4278e9c8dfef4	\x128b7feb5c7fcb15f2c480	28.017169	1.6642735	ترامب	0101000020E61000005E97E13FDDA0FA3F4A81053065043C40
\x128b7fa8a96131f6a63c26	\x128b7fbd057cea332c3d79e1d7efe0dd95d521e6f3e5b0394cdcbf29017b679e04e7e860a84e241e2843646571efe86dbdae2a65a16c6e4e03ed5e798be687d14a611b	\x128b7fac6ec8085fab2b0bca0227076475909d	28.017169	1.6642735	حكايه_ثقه	0101000020E61000005E97E13FDDA0FA3F4A81053065043C40
\x128b7f069aba95ec51bc4d	\x128b7fd9fab9847d554412	\x128b7f241df78467304f41	28.017169	1.6642735	فراق_بفراق	0101000020E61000005E97E13FDDA0FA3F4A81053065043C40
\x128b7fcbf0c2b7b0a1666b	\x128b7feb97f50f54d7fc6e	\x128b7fb07abb4726ce960b	28.017169	1.6642735	فيروز	0101000020E61000005E97E13FDDA0FA3F4A81053065043C40
\x128b7fff8583ff68e4d52c	\x128b7fea90b6b05a9c47fa	\x128b7f8d8c45d599bd98da	28.017169	1.6642735	مرحبا_بكم	0101000020E61000005E97E13FDDA0FA3F4A81053065043C40
\x128b7f7146395475a953e0	\x128b7fb69971476e8c43fc	\x128b7ffbdce34d2f0a8afc	28.017169	1.6642735	世にも奇妙な物語	0101000020E61000005E97E13FDDA0FA3F4A81053065043C40
\x128b7f7146395475a953e0	\x128b7fb69971476e8c43fc	\x128b7ffbdce34d2f0a8afc	28.017169	1.6642735	자캐의_집에_강도가_든다면	0101000020E61000005E97E13FDDA0FA3F4A81053065043C40
\x128b7fa13199b89bfe255b0dd3078f4376fa6d	\x128b7f9dc5232dbd5704aa76c21088355cf809	\x128b7fd8931f1b59033aa9561286ee9a5f3e75	28.3262635	-9.082743	adolescenthealthemr	0101000020E610000023F25D4A5D2A22C0E560360186533C40
\x128b7f86df917ec13f2aad	\x128b7fa5f3337b3fa1a0d2a8cfac6a828225bbb5a8c30f348e3680bdea15709e56bcfc3fd7b62688d2bba850de2e3e74ca102d	\x128b7ff86d8931b43ad87e	28.3262635	-9.082743	arabidol	0101000020E610000023F25D4A5D2A22C0E560360186533C40
\x128b7ffacde83126a62307	\x128b7fe3ab86f77348a11c	\x128b7f2b3962117f66ce4b	28.3262635	-9.082743	atlasmountains	0101000020E610000023F25D4A5D2A22C0E560360186533C40
\x128b7f86df917ec13f2aad	\x128b7fa5f3337b3fa1a0d2a8cfac6a828225bbb5a8c30f348e3680bdea15709e56bcfc3fd7b62688d2bba850de2e3e74ca102d	\x128b7ff86d8931b43ad87e	28.3262635	-9.082743	bfatun	0101000020E610000023F25D4A5D2A22C0E560360186533C40
\x128b7f86df917ec13f2aad	\x128b7fa5f3337b3fa1a0d2a8cfac6a828225bbb5a8c30f348e3680bdea15709e56bcfc3fd7b62688d2bba850de2e3e74ca102d	\x128b7ff86d8931b43ad87e	28.3262635	-9.082743	can2017	0101000020E610000023F25D4A5D2A22C0E560360186533C40
\x128b7ffacde83126a62307	\x128b7fe3ab86f77348a11c	\x128b7f2b3962117f66ce4b	28.3262635	-9.082743	chooselove	0101000020E610000023F25D4A5D2A22C0E560360186533C40
\x128b7f0f2ad833897617c0	\x128b7f598ceef859815cf9	\x128b7f517c399d91075130	28.3262635	-9.082743	climate	0101000020E610000023F25D4A5D2A22C0E560360186533C40
\x128b7f4d4a6cf7e6e71a20	\x128b7fa4260e98b229d16e	\x128b7f31a1de2c03f53c04	28.3262635	-9.082743	europe	0101000020E610000023F25D4A5D2A22C0E560360186533C40
\x128b7f86df917ec13f2aad	\x128b7fa5f3337b3fa1a0d2b5a8c30f348e3680	\x128b7ff86d8931b43ad87e	28.3262635	-9.082743	evma	0101000020E610000023F25D4A5D2A22C0E560360186533C40
\x128b7fa7fb2effe00aea73	\x128b7f24b8f437af27845e	\x128b7fb9a080e92cc04549	28.3262635	-9.082743	federernadal	0101000020E610000023F25D4A5D2A22C0E560360186533C40
\x128b7fd3a3e693ebce0285	\x128b7f6070ecf9056511f2	\x128b7f4afa737c7ce9df18	28.3262635	-9.082743	gfmd	0101000020E610000023F25D4A5D2A22C0E560360186533C40
\x128b7fdb7f98594e3cca9b	\x128b7f5876027371196f01	\x128b7f379bb2c1f85a38f8	28.3262635	-9.082743	gfmd11	0101000020E610000023F25D4A5D2A22C0E560360186533C40
\x128b7f5ef739a4746f7624	\x128b7fb50f961b635a771b	\x128b7fbcb62009b488dac7	28.3262635	-9.082743	glück	0101000020E610000023F25D4A5D2A22C0E560360186533C40
\x128b7ffacde83126a62307	\x128b7fe3ab86f77348a11c	\x128b7f2b3962117f66ce4b	28.3262635	-9.082743	helprefugees	0101000020E610000023F25D4A5D2A22C0E560360186533C40
\x128b7f09bf191fed6f388b	\x128b7fdca9577af80c4698	\x128b7fc2715cfd636d66b2	28.3262635	-9.082743	homophobia	0101000020E610000023F25D4A5D2A22C0E560360186533C40
\x128b7f0dd3078f4376fa6d	\x128b7f9dc5232dbd5704aa	\x128b7fd8931f1b59033aa9	28.3262635	-9.082743	ifmsaalumni	0101000020E610000023F25D4A5D2A22C0E560360186533C40
\x128b7fa1f56d1642f8ca6f	\x128b7ff4bbb2710f82d6ec	\x128b7f34366c33bae2deb1	28.3262635	-9.082743	italy	0101000020E610000023F25D4A5D2A22C0E560360186533C40
\x128b7fdb7f98594e3cca9b	\x128b7f5876027371196f01	\x128b7f379bb2c1f85a38f8	28.3262635	-9.082743	marrakesh	0101000020E610000023F25D4A5D2A22C0E560360186533C40
\x128b7fa13199b89bfe255b0dd3078f4376fa6d	\x128b7f9dc5232dbd5704aa76c21088355cf809	\x128b7fd8931f1b59033aa9561286ee9a5f3e75	28.3262635	-9.082743	mentalhealth	0101000020E610000023F25D4A5D2A22C0E560360186533C40
\x128b7fa1f56d1642f8ca6f269b67826829037c4ed0765acbd356ef	\x128b7fa8e1fcd6de7c960cc74b7e2577aab652e37d19c6e0a288ddf4bbb2710f82d6ec2b20ae21b1300ac5753b5b54ecbab872	\x128b7f34366c33bae2deb150e8c8d01a3a991f5fc734559a142b54	28.3262635	-9.082743	migrants	0101000020E610000023F25D4A5D2A22C0E560360186533C40
\x128b7fdb7f98594e3cca9b4d4a6cf7e6e71a20	\x128b7fa4260e98b229d16e5876027371196f01	\x128b7f31a1de2c03f53c04379bb2c1f85a38f8	28.3262635	-9.082743	migration	0101000020E610000023F25D4A5D2A22C0E560360186533C40
\x128b7fd3a3e693ebce0285	\x128b7f6070ecf9056511f2	\x128b7f4afa737c7ce9df18	28.3262635	-9.082743	migrationnarratives	0101000020E610000023F25D4A5D2A22C0E560360186533C40
\x128b7f5ef739a4746f76247b735e89b2e0c726	\x128b7fb50f961b635a771b003014afae55bf83	\x128b7fbcb62009b488dac70caef28eb001af8e	28.3262635	-9.082743	migrationspakt	0101000020E610000023F25D4A5D2A22C0E560360186533C40
\x128b7f09bf191fed6f388b	\x128b7fdca9577af80c4698	\x128b7fc2715cfd636d66b2	28.3262635	-9.082743	minorities	0101000020E610000023F25D4A5D2A22C0E560360186533C40
\x128b7f4d4a6cf7e6e71a204ed0765acbd356ef	\x128b7fa4260e98b229d16ec74b7e2577aab652e37d19c6e0a288dd2b20ae21b1300ac5753b5b54ecbab872	\x128b7f31a1de2c03f53c0450e8c8d01a3a991f	28.3262635	-9.082743	morocco	0101000020E610000023F25D4A5D2A22C0E560360186533C40
\x128b7f86df917ec13f2aada7fb2effe00aea7309bf191fed6f388b	\x128b7f8bd8eac259577d75a5f3337b3fa1a0d2a8cfac6a828225bbb5a8c30f348e3680bdea15709e56bcfcdca9577af80c469824b8f437af27845e271dc3e5e5323d703fd7b62688d2bba850de2e3e74ca102d	\x128b7fb9a080e92cc04549c2715cfd636d66b2f86d8931b43ad87e3f54566473aa21f8	28.3262635	-9.082743	muslimban	0101000020E610000023F25D4A5D2A22C0E560360186533C40
\x128b7f4ed0765acbd356ef	\x128b7fc74b7e2577aab652e37d19c6e0a288dd2b20ae21b1300ac5753b5b54ecbab872	\x128b7f50e8c8d01a3a991f	28.3262635	-9.082743	news	0101000020E610000023F25D4A5D2A22C0E560360186533C40
\x128b7f09bf191fed6f388b	\x128b7fdca9577af80c4698	\x128b7fc2715cfd636d66b2	28.3262635	-9.082743	quebec	0101000020E610000023F25D4A5D2A22C0E560360186533C40
\x128b7f09bf191fed6f388b	\x128b7f271dc3e5e5323d70	\x128b7f3f54566473aa21f8	28.3262635	-9.082743	quran	0101000020E610000023F25D4A5D2A22C0E560360186533C40
\x128b7fa13199b89bfe255b0dd3078f4376fa6d0f2ad833897617c0	\x128b7f9dc5232dbd5704aa598ceef859815cf976c21088355cf809	\x128b7fd8931f1b59033aa9517c399d91075130561286ee9a5f3e75	28.3262635	-9.082743	refugees	0101000020E610000023F25D4A5D2A22C0E560360186533C40
\x128b7f09bf191fed6f388b	\x128b7fdca9577af80c4698	\x128b7fc2715cfd636d66b2	28.3262635	-9.082743	resisttrumptuesday	0101000020E610000023F25D4A5D2A22C0E560360186533C40
\x128b7f86df917ec13f2aad	\x128b7fa5f3337b3fa1a0d2a8cfac6a828225bbb5a8c30f348e3680bdea15709e56bcfc3fd7b62688d2bba850de2e3e74ca102d	\x128b7ff86d8931b43ad87e	28.3262635	-9.082743	sencam	0101000020E610000023F25D4A5D2A22C0E560360186533C40
\x128b7f4ed0765acbd356ef	\x128b7fc74b7e2577aab652e37d19c6e0a288dd2b20ae21b1300ac5753b5b54ecbab872	\x128b7f50e8c8d01a3a991f	28.3262635	-9.082743	summary	0101000020E610000023F25D4A5D2A22C0E560360186533C40
\x128b7f09bf191fed6f388b	\x128b7fdca9577af80c4698	\x128b7fc2715cfd636d66b2	28.3262635	-9.082743	unionafricaine	0101000020E610000023F25D4A5D2A22C0E560360186533C40
\x128b7f09bf191fed6f388b	\x128b7fdca9577af80c4698	\x128b7fc2715cfd636d66b2	28.3262635	-9.082743	womensexistence	0101000020E610000023F25D4A5D2A22C0E560360186533C40
\x128b7f09bf191fed6f388b	\x128b7fdca9577af80c4698	\x128b7fc2715cfd636d66b2	28.3262635	-9.082743	womensrights	0101000020E610000023F25D4A5D2A22C0E560360186533C40
\x128b7f86df917ec13f2aad	\x128b7fa5f3337b3fa1a0d2b5a8c30f348e3680	\x128b7ff86d8931b43ad87e	28.3262635	-9.082743	المغرب_مصر	0101000020E610000023F25D4A5D2A22C0E560360186533C40
\x128b7f86df917ec13f2aad	\x128b7fa5f3337b3fa1a0d2b5a8c30f348e3680	\x128b7ff86d8931b43ad87e	28.3262635	-9.082743	تونس	0101000020E610000023F25D4A5D2A22C0E560360186533C40
\x128b7f86df917ec13f2aad	\x128b7fa5f3337b3fa1a0d2a8cfac6a828225bbb5a8c30f348e3680bdea15709e56bcfc3fd7b62688d2bba850de2e3e74ca102d	\x128b7ff86d8931b43ad87e	28.3262635	-9.082743	تونس_بوركينا_فاسو	0101000020E610000023F25D4A5D2A22C0E560360186533C40
\x128b7f86df917ec13f2aad	\x128b7fa5f3337b3fa1a0d2a8cfac6a828225bbb5a8c30f348e3680bdea15709e56bcfc3fd7b62688d2bba850de2e3e74ca102d	\x128b7ff86d8931b43ad87e	28.3262635	-9.082743	كان2017	0101000020E610000023F25D4A5D2A22C0E560360186533C40
\x128b7f267ba927e4f08874	\x128b7f5b9c9bb7032cd110	\x128b7f76c661ca9302e1e3	33.1333	11.2167	camp	0101000020E61000001E166A4DF36E2640454772F90F914040
\x128b7f267ba927e4f08874	\x128b7f5b9c9bb7032cd110	\x128b7f76c661ca9302e1e3	33.1333	11.2167	migrants	0101000020E61000001E166A4DF36E2640454772F90F914040
\x128b7f267ba927e4f08874	\x128b7f5b9c9bb7032cd110	\x128b7f76c661ca9302e1e3	33.1333	11.2167	refugees	0101000020E61000001E166A4DF36E2640454772F90F914040
\x128b7f267ba927e4f08874	\x128b7f5b9c9bb7032cd110	\x128b7f76c661ca9302e1e3	33.1333	11.2167	unhcr	0101000020E61000001E166A4DF36E2640454772F90F914040
\x128b7f1f9aa1456e99785a	\x128b7f4f87dca44d4bb43f	\x128b7fb53a9a09a4c2389d	33.5739765	-2.4997045	asile	0101000020E6100000F04FA91265FF03C01616DC0F78C94040
\x128b7f5f2435d88e301158	\x128b7f654e20b355a8b7be	\x128b7fafffb2c5b0ab2062	33.5739765	-2.4997045	calaisjungle	0101000020E6100000F04FA91265FF03C01616DC0F78C94040
\x128b7f5f2435d88e301158	\x128b7fe394c3af9b145398	\x128b7fafffb2c5b0ab2062	33.5739765	-2.4997045	deportbobcollymore	0101000020E6100000F04FA91265FF03C01616DC0F78C94040
\x128b7f5f2435d88e301158	\x128b7fe394c3af9b145398654e20b355a8b7be	\x128b7fafffb2c5b0ab2062	33.5739765	-2.4997045	ihabamir	0101000020E6100000F04FA91265FF03C01616DC0F78C94040
\x128b7f1f9aa1456e99785a	\x128b7f4f87dca44d4bb43f	\x128b7fb53a9a09a4c2389d	33.5739765	-2.4997045	immigration	0101000020E6100000F04FA91265FF03C01616DC0F78C94040
\x128b7f1f9aa1456e99785a	\x128b7f4f87dca44d4bb43f	\x128b7fb53a9a09a4c2389d	33.5739765	-2.4997045	partenariats	0101000020E6100000F04FA91265FF03C01616DC0F78C94040
\x128b7f5f2435d88e301158	\x128b7f654e20b355a8b7be	\x128b7fafffb2c5b0ab2062	33.5739765	-2.4997045	puebloalertagolpeenmarcha	0101000020E6100000F04FA91265FF03C01616DC0F78C94040
\x128b7f5f2435d88e301158	\x128b7f654e20b355a8b7be	\x128b7fafffb2c5b0ab2062	33.5739765	-2.4997045	skeemsaam	0101000020E6100000F04FA91265FF03C01616DC0F78C94040
\x128b7f5f2435d88e301158	\x128b7fe394c3af9b145398	\x128b7fafffb2c5b0ab2062	33.5739765	-2.4997045	swissindoors	0101000020E6100000F04FA91265FF03C01616DC0F78C94040
\x128b7f5f2435d88e301158	\x128b7fe394c3af9b145398	\x128b7fafffb2c5b0ab2062	33.5739765	-2.4997045	xfactorbr	0101000020E6100000F04FA91265FF03C01616DC0F78C94040
\x128b7f5f2435d88e301158	\x128b7f654e20b355a8b7be	\x128b7fafffb2c5b0ab2062	33.5739765	-2.4997045	طحنون_بن_محمد	0101000020E6100000F04FA91265FF03C01616DC0F78C94040
\x128b7f6b59de213af0d3eb	\x128b7f450110729c5212c7	\x128b7fe0e29c44b54c59e4	33.74154298	10.92031548	igersdjerba	0101000020E61000008034319733D72540D5D65FE1EADE4040
\x128b7f6b59de213af0d3eb	\x128b7f450110729c5212c7	\x128b7fe0e29c44b54c59e4	33.74154298	10.92031548	migration	0101000020E61000008034319733D72540D5D65FE1EADE4040
\x128b7faf3804e87712d0b3	\x128b7f05acf977fa02a8a2	\x128b7f780647a2511243e1	33.87180205	10.7760836	italy	0101000020E610000084EC61D45A8D2540FAAAA63597EF4040
\x128b7faf3804e87712d0b3	\x128b7f05acf977fa02a8a2	\x128b7f780647a2511243e1	33.87180205	10.7760836	migrant	0101000020E610000084EC61D45A8D2540FAAAA63597EF4040
\x128b7f2387e15278fcee40	\x128b7f838d45894abb2b87	\x128b7f8b3764c365d5dcfd	33.8949285	9.5563535	afghanistan	0101000020E6100000C007AF5DDA1C234011E15F048DF24040
\x128b7f8b97c74b8ddce17a	\x128b7f0592dffffcdd5b2e3e87f5a7d4e2fe47	\x128b7f91e05687f10d31433499ee2754f44671	33.8949285	9.5563535	african	0101000020E6100000C007AF5DDA1C234011E15F048DF24040
\x128b7f8f3de4277ecfdb8ac643c48288ea7fa6	\x128b7f9b3c136beced3084374a378c926f100b	\x128b7ff539c716969268e938fe077ba73649e0	33.8949285	9.5563535	ajtunis	0101000020E6100000C007AF5DDA1C234011E15F048DF24040
\x128b7f98ef7dbd11601576	\x128b7f3705c369793ad55a	\x128b7fb7aa048f7d9af3f3	33.8949285	9.5563535	albanie	0101000020E6100000C007AF5DDA1C234011E15F048DF24040
\x128b7ff582e1410d86c2db	\x128b7ff5f29ee4abeb6c8e	\x128b7f47feb222892019cc	33.8949285	9.5563535	album	0101000020E6100000C007AF5DDA1C234011E15F048DF24040
\x128b7f98ef7dbd11601576	\x128b7f3705c369793ad55a	\x128b7fb7aa048f7d9af3f3	33.8949285	9.5563535	algérie	0101000020E6100000C007AF5DDA1C234011E15F048DF24040
\x128b7ff446236b20d4d946	\x128b7f712ec3e67ff4c9df	\x128b7f9980c3de144ff76e	33.8949285	9.5563535	allemagne	0101000020E6100000C007AF5DDA1C234011E15F048DF24040
\x128b7fff8583ff68e4d52c	\x128b7f4daef3646b7b95dd	\x128b7fd1f6dbe448d7eb5a	33.8949285	9.5563535	amnestyinternational	0101000020E6100000C007AF5DDA1C234011E15F048DF24040
\x128b7f2fbb821dfd54472d	\x128b7f9cb492eeca9bee98	\x128b7f60e82333a87240c5	33.8949285	9.5563535	antiracisme	0101000020E6100000C007AF5DDA1C234011E15F048DF24040
\x128b7fef5535ff63971bdc	\x128b7f227d96b25af9db3d	\x128b7f5abc9a7514d1abfe	33.8949285	9.5563535	aquarius	0101000020E6100000C007AF5DDA1C234011E15F048DF24040
\x128b7fa21b83b3a218eeeb	\x128b7f2cc8480ef88c0dcf	\x128b7f48b5951c40513075	33.8949285	9.5563535	arab	0101000020E6100000C007AF5DDA1C234011E15F048DF24040
\x128b7f95e4f5a200e61de0	\x128b7fabc506939b5711e9	\x128b7fb596188253f48b2c	33.8949285	9.5563535	arabhiphop	0101000020E6100000C007AF5DDA1C234011E15F048DF24040
\x128b7faa124e69819037d8	\x128b7ffb570237f49306dc	\x128b7f699c573e86540edb	33.8949285	9.5563535	asiel	0101000020E6100000C007AF5DDA1C234011E15F048DF24040
\x128b7faa124e69819037d8	\x128b7f35fa5eb554e86a86	\x128b7f699c573e86540edb	33.8949285	9.5563535	asielprocedure	0101000020E6100000C007AF5DDA1C234011E15F048DF24040
\x128b7fe26b8cfe57346a9d	\x128b7fd8f6e97589eecf57	\x128b7f96a6dd6b81e47ebd	33.8949285	9.5563535	asylum	0101000020E6100000C007AF5DDA1C234011E15F048DF24040
\x128b7fa791db3e1ac7691067d67aaf5099ba1d	\x128b7fbdb3be298a9636156a575be960ea98cc	\x128b7fcfae00a1d8e5da4d3e2a197342b4bec3	33.8949285	9.5563535	asylumseekers	0101000020E6100000C007AF5DDA1C234011E15F048DF24040
\x128b7fa26f5fe2f45d3252	\x128b7f4557b3ed0d130653	\x128b7f215751d4268bbb93	33.8949285	9.5563535	athens	0101000020E6100000C007AF5DDA1C234011E15F048DF24040
\x128b7f4ed0765acbd356ef	\x128b7f83dffc68f581df56108bcfd09cfcd6fc39369287ad883f9b7e7768d799ecefb6	\x128b7f6fc0c6d3a1938f07	33.8949285	9.5563535	attack	0101000020E6100000C007AF5DDA1C234011E15F048DF24040
\x128b7f2387e15278fcee40	\x128b7f2aae9fdb561eba70	\x128b7f83eec77eb538aeb5	33.8949285	9.5563535	aveclesrefugié	0101000020E6100000C007AF5DDA1C234011E15F048DF24040
\x128b7fd34345fe3ff6116e	\x128b7fd289124ae576e3c0	\x128b7f101a3a38db044ee8	33.8949285	9.5563535	avrr	0101000020E6100000C007AF5DDA1C234011E15F048DF24040
\x128b7ff582e1410d86c2db	\x128b7ff5f29ee4abeb6c8e	\x128b7f47feb222892019cc	33.8949285	9.5563535	band	0101000020E6100000C007AF5DDA1C234011E15F048DF24040
\x128b7f6e51c8b90f0bf467	\x128b7f8ae5453f28ce0d82	\x128b7fb97324c8132082f9	33.8949285	9.5563535	belarus	0101000020E6100000C007AF5DDA1C234011E15F048DF24040
\x128b7fa0fc48951db7b776	\x128b7fefd1639dfed7ed50	\x128b7f2486ff4c399d352c	33.8949285	9.5563535	belluno	0101000020E6100000C007AF5DDA1C234011E15F048DF24040
\x128b7f15470b99e6547858	\x128b7f4263265b48a8bc8d	\x128b7fafaf5cd3c97ab3fe	33.8949285	9.5563535	bfmtv	0101000020E6100000C007AF5DDA1C234011E15F048DF24040
\x128b7f3fc7eb94f6cb61de	\x128b7fb3b089a71703ef0a	\x128b7fc628664f7be3bf74	33.8949285	9.5563535	blague	0101000020E6100000C007AF5DDA1C234011E15F048DF24040
\x128b7f5e8eb2ae9cdb4af6	\x128b7fdbcce1dc88d84d47	\x128b7fe75a7301f81fefc1	33.8949285	9.5563535	business	0101000020E6100000C007AF5DDA1C234011E15F048DF24040
\x128b7fb4b76cfa8dadc96b	\x128b7fab26a800c5f1c5f8	\x128b7fb37abe4f26969a29	33.8949285	9.5563535	caite	0101000020E6100000C007AF5DDA1C234011E15F048DF24040
\x128b7fc85e70a6d0d9bc41091e5726aee3fd334ceb041df8435e1e	\x128b7fa2b001275b49b5f9b29811646a9b35be0c4309919efb7af9	\x128b7fb62dc047c99831521e9b5f66f7038b3c7a755384ce05e84a	33.8949285	9.5563535	canada	0101000020E6100000C007AF5DDA1C234011E15F048DF24040
\x128b7f91a9899ebaf1281a	\x128b7f13bd6af6fcfb93862423a8b33c1258fe	\x128b7fbd4901797f5b6906	33.8949285	9.5563535	cartoon	0101000020E6100000C007AF5DDA1C234011E15F048DF24040
\x128b7fe26b8cfe57346a9d	\x128b7f61d6ebe48027903e	\x128b7f605114a213f084e5	33.8949285	9.5563535	centralmediterraneanroute	0101000020E6100000C007AF5DDA1C234011E15F048DF24040
\x128b7fdfac60ab92997963	\x128b7f2e112e1fef286e43	\x128b7f17f6064b2af7dc31	33.8949285	9.5563535	children	0101000020E6100000C007AF5DDA1C234011E15F048DF24040
\x128b7fa791db3e1ac76910	\x128b7f6a575be960ea98cc	\x128b7fcfae00a1d8e5da4d	33.8949285	9.5563535	cjeu	0101000020E6100000C007AF5DDA1C234011E15F048DF24040
\x128b7f0038cebeeb32837b	\x128b7f5310df2e73069634	\x128b7fbe785fb8e8892817	33.8949285	9.5563535	closethebored	0101000020E6100000C007AF5DDA1C234011E15F048DF24040
\x128b7fef5535ff63971bdc	\x128b7f227d96b25af9db3d	\x128b7f5abc9a7514d1abfe	33.8949285	9.5563535	conte	0101000020E6100000C007AF5DDA1C234011E15F048DF24040
\x128b7fe26b8cfe57346a9de363da1910918326	\x128b7f96b1388b0d7a00eac852459619ba6bf216f9ef0365a6e449425381c622edcf87	\x128b7f175c5d32f10070451d01d4ba9e89a0de2caad3c7843b1f4458c2b449fd8adac7	33.8949285	9.5563535	covid19	0101000020E6100000C007AF5DDA1C234011E15F048DF24040
\x128b7fe363da1910918326	\x128b7f6dc63f44d7e96796	\x128b7fe3896e587d3eb3d5	33.8949285	9.5563535	covidー19	0101000020E6100000C007AF5DDA1C234011E15F048DF24040
\x128b7fe26b8cfe57346a9d	\x128b7f751c5516ec795079	\x128b7fc03541f3974aeeb5	33.8949285	9.5563535	crisis	0101000020E6100000C007AF5DDA1C234011E15F048DF24040
\x128b7f8b97c74b8ddce17a	\x128b7f0592dffffcdd5b2e	\x128b7f91e05687f10d3143	33.8949285	9.5563535	day	0101000020E6100000C007AF5DDA1C234011E15F048DF24040
\x128b7f8b97c74b8ddce17a	\x128b7f3e87f5a7d4e2fe47	\x128b7f3499ee2754f44671	33.8949285	9.5563535	day3	0101000020E6100000C007AF5DDA1C234011E15F048DF24040
\x128b7f05f9167008a1690a	\x128b7f3190822f7e3f998e	\x128b7f08bdcf5f3dad7c24	33.8949285	9.5563535	december10th1948	0101000020E6100000C007AF5DDA1C234011E15F048DF24040
\x128b7f4ed0765acbd356ef	\x128b7f83dffc68f581df56108bcfd09cfcd6fc39369287ad883f9b7e7768d799ecefb6	\x128b7f6fc0c6d3a1938f07	33.8949285	9.5563535	deportations	0101000020E6100000C007AF5DDA1C234011E15F048DF24040
\x128b7fe26b8cfe57346a9d	\x128b7f8eda55bdd9554911	\x128b7f571d261e024c9923	33.8949285	9.5563535	detention	0101000020E6100000C007AF5DDA1C234011E15F048DF24040
\x128b7f86d15f9d50c11287	\x128b7f3d25b41cb983d712	\x128b7f234f9ddc3496e939	33.8949285	9.5563535	diaspora	0101000020E6100000C007AF5DDA1C234011E15F048DF24040
\x128b7fa0fc48951db7b776	\x128b7f7a8dd2d3928ffbe5	\x128b7fce97b3f3a0132ed7	33.8949285	9.5563535	discourse	0101000020E6100000C007AF5DDA1C234011E15F048DF24040
\x128b7fa26f5fe2f45d3252	\x128b7f4557b3ed0d130653	\x128b7f215751d4268bbb93	33.8949285	9.5563535	drugs	0101000020E6100000C007AF5DDA1C234011E15F048DF24040
\x128b7fefba48830f9eb401	\x128b7f6a72580def836570	\x128b7f130e8f883056f12c	33.8949285	9.5563535	educationbeyondborders	0101000020E6100000C007AF5DDA1C234011E15F048DF24040
\x128b7fe26b8cfe57346a9d	\x128b7fdcf4f43b585655e5	\x128b7fb6a17d1799e74d6e	33.8949285	9.5563535	emergency	0101000020E6100000C007AF5DDA1C234011E15F048DF24040
\x128b7f4729d2ae9bcdc1e7	\x128b7fd5e6e34a9b64ec58	\x128b7f00d6de62327d688a	33.8949285	9.5563535	employment	0101000020E6100000C007AF5DDA1C234011E15F048DF24040
\x128b7ff446236b20d4d94615470b99e6547858	\x128b7fe4d3e343cb1b83f74263265b48a8bc8d	\x128b7fafaf5cd3c97ab3febe0084291ea3bfc1	33.8949285	9.5563535	espagne	0101000020E6100000C007AF5DDA1C234011E15F048DF24040
\x128b7f86d15f9d50c11287	\x128b7f3d25b41cb983d712	\x128b7f234f9ddc3496e939	33.8949285	9.5563535	euromed	0101000020E6100000C007AF5DDA1C234011E15F048DF24040
\x128b7f91a9899ebaf1281ac85e70a6d0d9bc41ef5535ff63971bdcf446236b20d4d946	\x128b7fa9ec592c7a8b31f4227d96b25af9db3d2423a8b33c1258fe77fa2999afbaf5fc	\x128b7fbd4901797f5b690642204b62822debc75abc9a7514d1abfe79aa427c4330df4c	33.8949285	9.5563535	europe	0101000020E6100000C007AF5DDA1C234011E15F048DF24040
\x128b7f91a9899ebaf1281a	\x128b7f2423a8b33c1258fe	\x128b7fbd4901797f5b6906	33.8949285	9.5563535	europeanunion	0101000020E6100000C007AF5DDA1C234011E15F048DF24040
\x128b7fa791db3e1ac76910	\x128b7f6a575be960ea98cc	\x128b7fcfae00a1d8e5da4d	33.8949285	9.5563535	euturkeydeal	0101000020E6100000C007AF5DDA1C234011E15F048DF24040
\x128b7f86d15f9d50c11287	\x128b7f3d25b41cb983d712	\x128b7f234f9ddc3496e939	33.8949285	9.5563535	fmdtunis	0101000020E6100000C007AF5DDA1C234011E15F048DF24040
\x128b7f0e03516f2afe438f	\x128b7f0c3dd2ec4420f2dd	\x128b7f17404e8c5dd8ce3f	33.8949285	9.5563535	foreign	0101000020E6100000C007AF5DDA1C234011E15F048DF24040
\x128b7f2af8e1d417855050	\x128b7facbf4a371aeb7bb3cd8866eed90e9f92d570631025fc08b3e7a8dc64402addd9	\x128b7f94590e981c30ffd7e322894a334d97e9fae06bd5f7c58ae0	33.8949285	9.5563535	formigration	0101000020E6100000C007AF5DDA1C234011E15F048DF24040
\x128b7f456fa1943c0003c3	\x128b7f9d259a6a86fa9683	\x128b7febad2db14e4f9fa0	33.8949285	9.5563535	forum	0101000020E6100000C007AF5DDA1C234011E15F048DF24040
\x128b7f86d15f9d50c11287a791db3e1ac76910ef5535ff63971bdc	\x128b7f1e68e4a8c305e9dc227d96b25af9db3d3d25b41cb983d712	\x128b7f234f9ddc3496e93954b5e79262d920e85abc9a7514d1abfe	33.8949285	9.5563535	france	0101000020E6100000C007AF5DDA1C234011E15F048DF24040
\x128b7fa0fc48951db7b776	\x128b7faadfc87d6978fa2a	\x128b7ffc1ada3ec1db99f3	33.8949285	9.5563535	frigenti	0101000020E6100000C007AF5DDA1C234011E15F048DF24040
\x128b7f91a9899ebaf1281a	\x128b7f1ead95abbf0895e1	\x128b7fbd4901797f5b6906	33.8949285	9.5563535	geneva	0101000020E6100000C007AF5DDA1C234011E15F048DF24040
\x128b7f39190d3f909e5b39	\x128b7ff053a73be93ce67b	\x128b7f616f37119333d43f	33.8949285	9.5563535	genovaconvention	0101000020E6100000C007AF5DDA1C234011E15F048DF24040
\x128b7fa21b83b3a218eeeb01cd3ed9e1a4f0f8	\x128b7fde2efabb372bbc2e2cc8480ef88c0dcf	\x128b7ff658e82bd82bd9a048b5951c40513075	33.8949285	9.5563535	greencard	0101000020E6100000C007AF5DDA1C234011E15F048DF24040
\x128b7ff582e1410d86c2db	\x128b7ff5f29ee4abeb6c8e	\x128b7f47feb222892019cc	33.8949285	9.5563535	hardrock	0101000020E6100000C007AF5DDA1C234011E15F048DF24040
\x128b7f2af8e1d417855050	\x128b7f6070541e76aa1333	\x128b7ffdbfd2503137c8e6	33.8949285	9.5563535	health	0101000020E6100000C007AF5DDA1C234011E15F048DF24040
\x128b7f3c50bd94f173ac3a	\x128b7fcd84e396f3b26bf9	\x128b7f3fb770408b070015	33.8949285	9.5563535	hell	0101000020E6100000C007AF5DDA1C234011E15F048DF24040
\x128b7f91a9899ebaf1281a	\x128b7f1ead95abbf0895e1	\x128b7fbd4901797f5b6906	33.8949285	9.5563535	hezbollah	0101000020E6100000C007AF5DDA1C234011E15F048DF24040
\x128b7fff8583ff68e4d52c	\x128b7f4daef3646b7b95dd	\x128b7fd1f6dbe448d7eb5a	33.8949285	9.5563535	hre	0101000020E6100000C007AF5DDA1C234011E15F048DF24040
\x128b7f091e5726aee3fd33	\x128b7fa2b001275b49b5f9	\x128b7fb62dc047c9983152	33.8949285	9.5563535	humanitarian	0101000020E6100000C007AF5DDA1C234011E15F048DF24040
\x128b7fac74a62ca5ae6af0	\x128b7f0fcf06eab885ffec	\x128b7f50ba54b86bd17905	33.8949285	9.5563535	humanrights	0101000020E6100000C007AF5DDA1C234011E15F048DF24040
\x128b7f05f9167008a1690a	\x128b7f3190822f7e3f998e	\x128b7f08bdcf5f3dad7c24	33.8949285	9.5563535	humanrightsday	0101000020E6100000C007AF5DDA1C234011E15F048DF24040
\x128b7f3fc7eb94f6cb61de	\x128b7fb3b089a71703ef0a	\x128b7fc628664f7be3bf74	33.8949285	9.5563535	humour	0101000020E6100000C007AF5DDA1C234011E15F048DF24040
\x128b7f8f3de4277ecfdb8a	\x128b7f9b3c136beced3084	\x128b7f38fe077ba73649e0	33.8949285	9.5563535	icmpd	0101000020E6100000C007AF5DDA1C234011E15F048DF24040
\x128b7fe26b8cfe57346a9d	\x128b7fc852459619ba6bf2116e7145575f48d416f9ef0365a6e44935dbb355c085b4dd3ec9f2e3248564ae48c6a66a99819d49588fdd02c4aa7a88	\x128b7fac543127189dfbf6cc8c96b61c3fecbdf7445fc3bda869d61284fa70091683922caad3c7843b1f4458c2b449fd8adac7	33.8949285	9.5563535	idps	0101000020E6100000C007AF5DDA1C234011E15F048DF24040
\x128b7faa124e69819037d8	\x128b7f27d1ec649d0b5d7e35fa5eb554e86a86	\x128b7f699c573e86540edb	33.8949285	9.5563535	iedereenblijftwelkom	0101000020E6100000C007AF5DDA1C234011E15F048DF24040
\x128b7fe26b8cfe57346a9d	\x128b7fe75c9f1eaa3d5e64	\x128b7f69a231b8b35c5b5c	33.8949285	9.5563535	ifrc	0101000020E6100000C007AF5DDA1C234011E15F048DF24040
\x128b7f0e117f5f3a5f342d	\x128b7f68c28599b4d99332	\x128b7ffa5e3a62ba51e257	33.8949285	9.5563535	illegal	0101000020E6100000C007AF5DDA1C234011E15F048DF24040
\x128b7f0e117f5f3a5f342d	\x128b7f68c28599b4d99332	\x128b7ffa5e3a62ba51e257	33.8949285	9.5563535	immigrant	0101000020E6100000C007AF5DDA1C234011E15F048DF24040
\x128b7f12d76466d1aaab0c3c50bd94f173ac3a	\x128b7fcd84e396f3b26bf9d6e6d6d35906d78aec4a8f123ab2415b1b3ead3c0f8a35ab	\x128b7f98945ff05820bf2d1f8c0da10f07f6393fb770408b070015	33.8949285	9.5563535	immigrants	0101000020E6100000C007AF5DDA1C234011E15F048DF24040
\x128b7ff582e1410d86c2db	\x128b7ff5f29ee4abeb6c8e	\x128b7f47feb222892019cc	33.8949285	9.5563535	immigrantsong	0101000020E6100000C007AF5DDA1C234011E15F048DF24040
\x128b7f87f3bf4cbfa05241	\x128b7f4636061eb90fbe1f	\x128b7f8504ae0eb621fb81	33.8949285	9.5563535	immigrantswelcome	0101000020E6100000C007AF5DDA1C234011E15F048DF24040
\x128b7fb4b76cfa8dadc96bc85e70a6d0d9bc41d5a4126d6d066b56f446236b20d4d94601cd3ed9e1a4f0f80e03516f2afe438f56c2d609be4663706c44f2fb7ca9e36b	\x128b7fa744d92f8e4d0114a78b42f80c2e59b4ab26a800c5f1c5f8b29811646a9b35bede2efabb372bbc2eeb4b0379cb2d94d60c3dd2ec4420f2dd1bfba78258ffbfe14de5b4ee3b04ebc47c33d537d563cba3	\x128b7f93c98051f8d9c1f99d7a875f44b74467b37abe4f26969a29d00b8eb0135f5d9af658e82bd82bd9a0087d41a14f040ac217404e8c5dd8ce3f6de57208ef568a097a755384ce05e84a	33.8949285	9.5563535	immigration	0101000020E6100000C007AF5DDA1C234011E15F048DF24040
\x128b7f4ceb041df8435e1e	\x128b7f6be0b3b01d0854d4	\x128b7f19d2ece24d3758be	33.8949285	9.5563535	immigrationmatters	0101000020E6100000C007AF5DDA1C234011E15F048DF24040
\x128b7f298742782679c5f3	\x128b7f5a39f59105a6e708	\x128b7f6d9ea7f293f7e8d8	33.8949285	9.5563535	immigrazionecontrollata	0101000020E6100000C007AF5DDA1C234011E15F048DF24040
\x128b7f298742782679c5f3	\x128b7f5a39f59105a6e708	\x128b7f6d9ea7f293f7e8d8	33.8949285	9.5563535	immigrazioneregolata	0101000020E6100000C007AF5DDA1C234011E15F048DF24040
\x128b7f94ad819c1026fdbb	\x128b7f60d8feeddb3ae90e	\x128b7f0c9117b683c1ccb5	33.8949285	9.5563535	indécence	0101000020E6100000C007AF5DDA1C234011E15F048DF24040
\x128b7fa0fc48951db7b776	\x128b7fefd1639dfed7ed50	\x128b7f2486ff4c399d352c	33.8949285	9.5563535	integration	0101000020E6100000C007AF5DDA1C234011E15F048DF24040
\x128b7fd5a4126d6d066b56	\x128b7fa78b42f80c2e59b4	\x128b7fd00b8eb0135f5d9a	33.8949285	9.5563535	interestingtimes	0101000020E6100000C007AF5DDA1C234011E15F048DF24040
\x128b7fa0fc48951db7b776	\x128b7f618802b929bfc596	\x128b7f7dd94b0ea2df3cd2	33.8949285	9.5563535	internationalmigrantsday	0101000020E6100000C007AF5DDA1C234011E15F048DF24040
\x128b7f08a83c3091c43afe2387e15278fcee40	\x128b7f838d45894abb2b87eed9441b390e7149	\x128b7f8b3764c365d5dcfdc91e5b1e65aa6097	33.8949285	9.5563535	iom	0101000020E6100000C007AF5DDA1C234011E15F048DF24040
\x128b7f08a83c3091c43afe2af8e1d417855050	\x128b7fcc4d770029f5c6dceed9441b390e7149f9fc260fbbc60af66070541e76aa1333	\x128b7fc91e5b1e65aa6097f4ba158a52a3b057fdbfd2503137c8e65bd5501f682b2656	33.8949285	9.5563535	iomlibya	0101000020E6100000C007AF5DDA1C234011E15F048DF24040
\x128b7f91a9899ebaf1281a	\x128b7f1ead95abbf0895e1	\x128b7fbd4901797f5b6906	33.8949285	9.5563535	iran	0101000020E6100000C007AF5DDA1C234011E15F048DF24040
\x128b7f91a9899ebaf1281a	\x128b7f2423a8b33c1258fe	\x128b7fbd4901797f5b6906	33.8949285	9.5563535	iraq	0101000020E6100000C007AF5DDA1C234011E15F048DF24040
\x128b7f91a9899ebaf1281a	\x128b7f13bd6af6fcfb93861ead95abbf0895e12423a8b33c1258fe	\x128b7fbd4901797f5b6906	33.8949285	9.5563535	isis	0101000020E6100000C007AF5DDA1C234011E15F048DF24040
\x128b7fd5a4126d6d066b56	\x128b7fa78b42f80c2e59b4	\x128b7fd00b8eb0135f5d9a	33.8949285	9.5563535	islam	0101000020E6100000C007AF5DDA1C234011E15F048DF24040
\x128b7fef5535ff63971bdcf446236b20d4d946	\x128b7f227d96b25af9db3d7c33d537d563cba3	\x128b7f5abc9a7514d1abfe6de57208ef568a09	33.8949285	9.5563535	italie	0101000020E6100000C007AF5DDA1C234011E15F048DF24040
\x128b7f04b9ff0ed7ca811a	\x128b7f5b87a0b9f0ab912a	\x128b7f4d0562ffffa4df45	33.8949285	9.5563535	italy	0101000020E6100000C007AF5DDA1C234011E15F048DF24040
\x128b7f4729d2ae9bcdc1e7	\x128b7f37fe85c81ec79ecf	\x128b7f00d6de62327d688a	33.8949285	9.5563535	jobs	0101000020E6100000C007AF5DDA1C234011E15F048DF24040
\x128b7fa72949521db4e3d1	\x128b7f0bf490967dbfd8f8	\x128b7fc3663cc09b84b3cd	33.8949285	9.5563535	kadyrov	0101000020E6100000C007AF5DDA1C234011E15F048DF24040
\x128b7f91a9899ebaf1281a	\x128b7f1ead95abbf0895e1	\x128b7fbd4901797f5b6906	33.8949285	9.5563535	ksa	0101000020E6100000C007AF5DDA1C234011E15F048DF24040
\x128b7f91a9899ebaf1281a	\x128b7f1ead95abbf0895e1	\x128b7fbd4901797f5b6906	33.8949285	9.5563535	kurds	0101000020E6100000C007AF5DDA1C234011E15F048DF24040
\x128b7f3c50bd94f173ac3a	\x128b7fcd84e396f3b26bf9	\x128b7f3fb770408b070015	33.8949285	9.5563535	lapd	0101000020E6100000C007AF5DDA1C234011E15F048DF24040
\x128b7fa791db3e1ac76910	\x128b7f1e68e4a8c305e9dc	\x128b7f54b5e79262d920e8	33.8949285	9.5563535	lebanon	0101000020E6100000C007AF5DDA1C234011E15F048DF24040
\x128b7ff582e1410d86c2db	\x128b7ff5f29ee4abeb6c8e	\x128b7f47feb222892019cc	33.8949285	9.5563535	led	0101000020E6100000C007AF5DDA1C234011E15F048DF24040
\x128b7ff582e1410d86c2db	\x128b7ff5f29ee4abeb6c8e	\x128b7f47feb222892019cc	33.8949285	9.5563535	ledzeppelin	0101000020E6100000C007AF5DDA1C234011E15F048DF24040
\x128b7f0e03516f2afe438f	\x128b7f0c3dd2ec4420f2dd	\x128b7f17404e8c5dd8ce3f	33.8949285	9.5563535	legal	0101000020E6100000C007AF5DDA1C234011E15F048DF24040
\x128b7ff582e1410d86c2db	\x128b7ff5f29ee4abeb6c8e	\x128b7f47feb222892019cc	33.8949285	9.5563535	legends	0101000020E6100000C007AF5DDA1C234011E15F048DF24040
\x128b7f56c2d609be466370	\x128b7fa744d92f8e4d0114	\x128b7f93c98051f8d9c1f9	33.8949285	9.5563535	lemma	0101000020E6100000C007AF5DDA1C234011E15F048DF24040
\x128b7fe26b8cfe57346a9d	\x128b7fc8ada1e8f9d82ed5	\x128b7f2875ef9619045140	33.8949285	9.5563535	lesvos	0101000020E6100000C007AF5DDA1C234011E15F048DF24040
\x128b7fe26b8cfe57346a9de3deaeeaa91088bd	\x128b7f09ae0cfe708588147275dbcec634f52a	\x128b7f2fecd0b2a1753661571d261e024c9923	33.8949285	9.5563535	libia	0101000020E6100000C007AF5DDA1C234011E15F048DF24040
\x128b7fa7ec4c3f0119c9afc85e70a6d0d9bc41d34a84e6032a099fe26b8cfe57346a9de363da19109183261f8026b923178ef02af8e1d41785505041fa73c437967b35	\x128b7f8def0010de6b5d8e8eda55bdd9554911934cb916616adf95b234d49093d838accc4d770029f5c6dcdcf4f43b585655e5e56cd3aac1dcb5a3ec35a021009e8ac1f359ea9eca5cb3ebf9fc260fbbc60af6fa0cc2d14310b5fbfa2fd139d766829b1a2a60d371359ec5258cb034fd9ae9ff3ea7f56f3e99c9624b4884289bab71e55d0714e355bd5e2e5fbb3a698d7cc2a36070541e76aa133367d44a5b0b282af96dc63f44d7e9679671a5de65fa06da7d751c5516ec795079	\x128b7f9df9aa5bb40f2c089e3e8e0f7484efdcb6a17d1799e74d6eb848a9663d821608c03541f3974aeeb5d2f5c2592f4be795d79451f1a8aec097e014e5f9b36a7dd5e3896e587d3eb3d5f4ba158a52a3b057fa4b0754900ff207fdbfd2503137c8e6090a71c6d1e00e880e23af26921d9e991ca9323e8671f1bb26d6282b48aa63822c1c8642568c311e441803f082a91f4f49ac429106706bd3571d261e024c99235bd5501f682b2656699a6db9963fc179731ceefd18222320	33.8949285	9.5563535	libya	0101000020E6100000C007AF5DDA1C234011E15F048DF24040
\x128b7f2af8e1d417855050	\x128b7f6b5b6750620a710c	\x128b7f7809b04fe091a4e9	33.8949285	9.5563535	libyan	0101000020E6100000C007AF5DDA1C234011E15F048DF24040
\x128b7f98ef7dbd11601576f446236b20d4d946	\x128b7f3705c369793ad55a7c33d537d563cba3	\x128b7fb7aa048f7d9af3f36de57208ef568a09	33.8949285	9.5563535	libye	0101000020E6100000C007AF5DDA1C234011E15F048DF24040
\x128b7fdba8651fc786b3e9	\x128b7fb32991e1ccb1e6d92f807a465e94b9e4	\x128b7f7f6d488053f6ef91	33.8949285	9.5563535	mabellechedid	0101000020E6100000C007AF5DDA1C234011E15F048DF24040
\x128b7fef5535ff63971bdc	\x128b7f227d96b25af9db3d	\x128b7f5abc9a7514d1abfe	33.8949285	9.5563535	macron	0101000020E6100000C007AF5DDA1C234011E15F048DF24040
\x128b7f3c50bd94f173ac3a	\x128b7fcd84e396f3b26bf9	\x128b7f3fb770408b070015	33.8949285	9.5563535	mad	0101000020E6100000C007AF5DDA1C234011E15F048DF24040
\x128b7fdf3546523cc91f55	\x128b7fb3211e56df4c909c	\x128b7f562d210c6f420909	33.8949285	9.5563535	maghreb	0101000020E6100000C007AF5DDA1C234011E15F048DF24040
\x128b7f4c4549abce888a0d	\x128b7fed1673647e5e7267	\x128b7f37bd6c3b9f57e575	33.8949285	9.5563535	mala_lefilm	0101000020E6100000C007AF5DDA1C234011E15F048DF24040
\x128b7f4ed0765acbd356ef	\x128b7f83dffc68f581df56108bcfd09cfcd6fc39369287ad883f9b7e7768d799ecefb6	\x128b7f6fc0c6d3a1938f07	33.8949285	9.5563535	market	0101000020E6100000C007AF5DDA1C234011E15F048DF24040
\x128b7f98ef7dbd11601576df3546523cc91f55f446236b20d4d946	\x128b7fb3211e56df4c909ce4d3e343cb1b83f73705c369793ad55a	\x128b7fb7aa048f7d9af3f3be0084291ea3bfc1562d210c6f420909	33.8949285	9.5563535	maroc	0101000020E6100000C007AF5DDA1C234011E15F048DF24040
\x128b7f091e5726aee3fd33	\x128b7fa2b001275b49b5f9	\x128b7fb62dc047c9983152	33.8949285	9.5563535	mauritania	0101000020E6100000C007AF5DDA1C234011E15F048DF24040
\x128b7fa0fc48951db7b776df3546523cc91f55e26b8cfe57346a9de363da19109183264729d2ae9bcdc1e7	\x128b7fb234d49093d838acb3211e56df4c909cd5e6e34a9b64ec58258cb034fd9ae9ff616bdc82ac2fda9b67d44a5b0b282af9751c5516ec795079	\x128b7fc03541f3974aeeb5d2f5c2592f4be79500d6de62327d688a0c5be9e480e2c57d1ca9323e8671f1bb26d6282b48aa6382562d210c6f420909	33.8949285	9.5563535	mediterranean	0101000020E6100000C007AF5DDA1C234011E15F048DF24040
\x128b7fc85e70a6d0d9bc41	\x128b7f77fa2999afbaf5fc	\x128b7f42204b62822debc7	33.8949285	9.5563535	mediterraneansea	0101000020E6100000C007AF5DDA1C234011E15F048DF24040
\x128b7f4729d2ae9bcdc1e7	\x128b7f37fe85c81ec79ecf	\x128b7f00d6de62327d688a	33.8949285	9.5563535	mena	0101000020E6100000C007AF5DDA1C234011E15F048DF24040
\x128b7f4ed0765acbd356ef	\x128b7f83dffc68f581df56108bcfd09cfcd6fc39369287ad883f9b7e7768d799ecefb6	\x128b7f6fc0c6d3a1938f07	33.8949285	9.5563535	merkel	0101000020E6100000C007AF5DDA1C234011E15F048DF24040
\x128b7ff582e1410d86c2db	\x128b7ff5f29ee4abeb6c8e	\x128b7f47feb222892019cc	33.8949285	9.5563535	metal	0101000020E6100000C007AF5DDA1C234011E15F048DF24040
\x128b7ff582e1410d86c2db	\x128b7ff5f29ee4abeb6c8e	\x128b7f47feb222892019cc	33.8949285	9.5563535	metalhead	0101000020E6100000C007AF5DDA1C234011E15F048DF24040
\x128b7ff582e1410d86c2db	\x128b7ff5f29ee4abeb6c8e	\x128b7f47feb222892019cc	33.8949285	9.5563535	metalheads	0101000020E6100000C007AF5DDA1C234011E15F048DF24040
\x128b7f4cb6eba2d4032355	\x128b7f310ce9089b446bd0	\x128b7ffe30cc30bb58279b	33.8949285	9.5563535	middleages	0101000020E6100000C007AF5DDA1C234011E15F048DF24040
\x128b7fe26b8cfe57346a9d	\x128b7f1afd6a0fb504e416	\x128b7fa508272a5dbce0ad	33.8949285	9.5563535	middleeast	0101000020E6100000C007AF5DDA1C234011E15F048DF24040
\x128b7f41fa73c437967b35	\x128b7f91ac7c5b6840db7d	\x128b7fa78c9d08c0c6651c	33.8949285	9.5563535	migrace	0101000020E6100000C007AF5DDA1C234011E15F048DF24040
\x128b7f2af8e1d417855050	\x128b7f6070541e76aa1333	\x128b7ffdbfd2503137c8e6	33.8949285	9.5563535	migrant	0101000020E6100000C007AF5DDA1C234011E15F048DF24040
\x128b7ff7130a8463435a41	\x128b7fc067ff788fb370af	\x128b7f09c6ea06f5e4a8d3	33.8949285	9.5563535	migrantcrisis	0101000020E6100000C007AF5DDA1C234011E15F048DF24040
\x128b7f944b44617f2d3d23	\x128b7f240978b7be4cdd29	\x128b7fc7f2dfbca10fb1ee	33.8949285	9.5563535	migrantenlager	0101000020E6100000C007AF5DDA1C234011E15F048DF24040
\x128b7fe26b8cfe57346a9de3deaeeaa91088bd	\x128b7f09ae0cfe708588147275dbcec634f52a	\x128b7f2fecd0b2a1753661571d261e024c9923	33.8949285	9.5563535	migranti	0101000020E6100000C007AF5DDA1C234011E15F048DF24040
\x128b7f94ad819c1026fdbb98ef7dbd11601576a26f5fe2f45d3252be17547810cfe7e4df3546523cc91f55e26b8cfe57346a9de363da1910918326ef5535ff63971bdcf3746df675c9de76f446236b20d4d9460038cebeeb32837b08a83c3091c43afe15470b99e65478581f8026b923178ef022fa8f4257f150832af8e1d4178550503fc7eb94f6cb61de408b547eab714ff741fa73c437967b35	\x128b7f8def0010de6b5d8e8ed4b642ed1b01d98eda55bdd9554911915952b20c535c1391ac7c5b6840db7d935d743dd76317c99a15e537996125e2a9ec592c7a8b31f4b3211e56df4c909cb3b089a71703ef0ac852459619ba6bf2cf773308a14b3182d8675d05ed509354eed9441b390e7149f12ffc449c43c255f30430294741d022f4413f63450b3f18fa0cc2d14310b5fbfa777565741178490a50e731008a008c116e7145575f48d416f9ef0365a6e4491afd6a0fb504e416227d96b25af9db3d258cb03…	\x128b7f81034dc4a154d3a99df9aa5bb40f2c08a2d86b31fde07db5a508272a5dbce0ada78c9d08c0c6651cafaf5cd3c97ab3feb0a8dabfd645b75eb7aa048f7d9af3f3be2cab0b15190184be785fb8e8892817c2ac7abc2d294ec4c628664f7be3bf74c91e5b1e65aa6097cc8c96b61c3fecbdd2f5c2592f4be795db417e8bd49c4841df7c1b8250c86523f7445fc3bda869d604e6f9ed68b11a33090a71c6d1e00e880c9117b683c1ccb5157cf46d552b9f641d01d4ba9e89a0de2c1c8642568c311e2caad3c…	33.8949285	9.5563535	migrants	0101000020E6100000C007AF5DDA1C234011E15F048DF24040
\x128b7f1a6f09c90ab20f24	\x128b7f4bf45c1eac72f16c	\x128b7ffb49dc4fd213b628	33.8949285	9.5563535	migrantwomen	0101000020E6100000C007AF5DDA1C234011E15F048DF24040
\x128b7fe363da1910918326	\x128b7f6dc63f44d7e96796	\x128b7fe3896e587d3eb3d5	33.8949285	9.5563535	migrantworkers	0101000020E6100000C007AF5DDA1C234011E15F048DF24040
\x128b7f86d15f9d50c112878b97c74b8ddce17aa0fc48951db7b776ac74a62ca5ae6af0c643c48288ea7fa6c85e70a6d0d9bc41d34345fe3ff6116ee26b8cfe57346a9df3746df675c9de76f446236b20d4d94604b9ff0ed7ca811a0687aaf1a8b8a04311705ea19796749f1a6f09c90ab20f2422fa8f4257f150832af8e1d417855050456fa1943c0003c34729d2ae9bcdc1e74c4549abce888a0d56c2d609be4663705e8eb2ae9cdb4af66e51c8b90f0bf467783eb3dff1eb4e557e8cecb14cf72f17	\x128b7f88f3512660e3cd0e8ae5453f28ce0d828c6de5a0a38eef4a8e2d6d9cef7eba0f93aed60183c00b7196b1388b0d7a00ea9d259a6a86fa9683a744d92f8e4d0114a76d641c16712ff0a9c72d02e9b0daefb234d49093d838acb413f8457b2ecb13c4d71b6ed12e2f5cc7b71b2d95ac0c98c81bf46c6e35950cc8ada1e8f9d82ed5c8b89563d0d68134cc4d770029f5c6dcd1b38042596f4699d289124ae576e3c0d5e6e34a9b64ec58d985cb9c65f03485dbcce1dc88d84d47dcf4f43b585655e5e272b07…	\x128b7f82d2a1799b46e0218e544a9024754be291e05687f10d314393c98051f8d9c1f994590e981c30ffd79860dbd2db34d01e9980c3de144ff76e99e9a31dc8bb39a79e3e8e0f7484efdc9f1b2074d8f3b3c6ac543127189dfbf6afc7e414218006beb6a17d1799e74d6eb848a9663d821608b97324c8132082f9c03541f3974aeeb5c2ac7abc2d294ec4ce97b3f3a0132ed7d79451f1a8aec097dd8e556478ae4dbee75a7301f81fefc1ebad2db14e4f9fa0ed619047785d25e7f42bef17da7cfde3f4ba158…	33.8949285	9.5563535	migration	0101000020E6100000C007AF5DDA1C234011E15F048DF24040
\x128b7f8b97c74b8ddce17a	\x128b7fb191b50baa0e6410	\x128b7f0e2229d8e8378f8b	33.8949285	9.5563535	migrationdata	0101000020E6100000C007AF5DDA1C234011E15F048DF24040
\x128b7f2af8e1d417855050	\x128b7fd3123eecb85e295c4f86179d9118c87f	\x128b7f8f9d1d0cfd7c38b5fae06bd5f7c58ae0	33.8949285	9.5563535	migrationeurope	0101000020E6100000C007AF5DDA1C234011E15F048DF24040
\x128b7f8f3de4277ecfdb8aa0fc48951db7b776ca5254a306d6baca	\x128b7f869e946d23d0b7339b3c136beced3084c2c4183f78d57c11d615d2e479267ce8616bdc82ac2fda9b	\x128b7fb9de5329e1748cb30c5be9e480e2c57d38fe077ba73649e07424ab4f8842e1a0	33.8949285	9.5563535	migrationmedia	0101000020E6100000C007AF5DDA1C234011E15F048DF24040
\x128b7ff446236b20d4d946	\x128b7fe4d3e343cb1b83f7	\x128b7fbe0084291ea3bfc1	33.8949285	9.5563535	migrations	0101000020E6100000C007AF5DDA1C234011E15F048DF24040
\x128b7fa0fc48951db7b776	\x128b7faadfc87d6978fa2af7f6a037ee0f91e2	\x128b7fce2ef36ecd7d5493fc1ada3ec1db99f3	33.8949285	9.5563535	migrazione	0101000020E6100000C007AF5DDA1C234011E15F048DF24040
\x128b7fe26b8cfe57346a9d	\x128b7fd4f0010a34ad00f3	\x128b7ff8f2b7b064c09e7a	33.8949285	9.5563535	migrazioni	0101000020E6100000C007AF5DDA1C234011E15F048DF24040
\x128b7f05f9167008a1690a	\x128b7f3190822f7e3f998e	\x128b7f08bdcf5f3dad7c24	33.8949285	9.5563535	minorities	0101000020E6100000C007AF5DDA1C234011E15F048DF24040
\x128b7fc579ca2b0725aab9	\x128b7f248f484836eaeaa7	\x128b7ff9908e0ae880d17c	33.8949285	9.5563535	missingmigrants	0101000020E6100000C007AF5DDA1C234011E15F048DF24040
\x128b7f6e51c8b90f0bf467	\x128b7f8ae5453f28ce0d82	\x128b7fb97324c8132082f9	33.8949285	9.5563535	mobility	0101000020E6100000C007AF5DDA1C234011E15F048DF24040
\x128b7f86d15f9d50c11287	\x128b7f3d25b41cb983d712	\x128b7f234f9ddc3496e939	33.8949285	9.5563535	mobilité	0101000020E6100000C007AF5DDA1C234011E15F048DF24040
\x128b7fdf3546523cc91f55	\x128b7fb3211e56df4c909c	\x128b7f562d210c6f420909	33.8949285	9.5563535	morocco	0101000020E6100000C007AF5DDA1C234011E15F048DF24040
\x128b7f87f3bf4cbfa05241a21b83b3a218eeebb379736796f59525cbb2a9ccef0ae3d3d5a4126d6d066b56db560b03ee3999b8fdea922ecfa915cf11b6e2213655d37b29636e6b50eb96e72fbb821dfd54472d39190d3f909e5b394260c33995c81dec672a82cf7b5895d56c44f2fb7ca9e36b	\x128b7f83dbec4f89f9f1c886fc9f64a2abc5a39c88df34eb5feb4a9cb492eeca9bee98c2845645cb7c3552c4f14e19ba2e3a3bcec4775e853c95d0f053a73be93ce67bf7b6e11d56a6adfb051db7ba99f766141aae672933ecc0112b117556640901fd2cc8480ef88c0dcf2d3976e7512aecf3453a81b2d95823014636061eb90fbe1f4d218adda53f3f385a8d604d52f0c937	\x128b7f8504ae0eb621fb818fd7ea98a84d2efea2630461701cb224ce79b4f390c1f397cef503738b911dead00b8eb0135f5d9a050d611a7e3076aa10d8586bd646f1cc14cd07fe1b25704e48b5951c405130755035c3ee5c1a258a5a334c96420129a560e82333a87240c5616f37119333d43f631269f2ea283371	33.8949285	9.5563535	muslimban	0101000020E6100000C007AF5DDA1C234011E15F048DF24040
\x128b7f2387e15278fcee40	\x128b7f838d45894abb2b87	\x128b7f8b3764c365d5dcfd	33.8949285	9.5563535	myanmar	0101000020E6100000C007AF5DDA1C234011E15F048DF24040
\x128b7f91a9899ebaf1281a	\x128b7f13bd6af6fcfb93862423a8b33c1258fe	\x128b7fbd4901797f5b6906	33.8949285	9.5563535	nayer_talal_nayer	0101000020E6100000C007AF5DDA1C234011E15F048DF24040
\x128b7f4ed0765acbd356ef	\x128b7f83dffc68f581df56108bcfd09cfcd6fc39369287ad883f9b7e7768d799ecefb6	\x128b7f6fc0c6d3a1938f07	33.8949285	9.5563535	news	0101000020E6100000C007AF5DDA1C234011E15F048DF24040
\x128b7f456fa1943c0003c3	\x128b7f9d259a6a86fa9683	\x128b7febad2db14e4f9fa0	33.8949285	9.5563535	ngo	0101000020E6100000C007AF5DDA1C234011E15F048DF24040
\x128b7fa7ec4c3f0119c9aff446236b20d4d946	\x128b7f5d0714e355bd5e2e7c33d537d563cba3	\x128b7f0e23af26921d9e996de57208ef568a09	33.8949285	9.5563535	niger	0101000020E6100000C007AF5DDA1C234011E15F048DF24040
\x128b7f4260c33995c81dec	\x128b7f2b117556640901fd	\x128b7fce79b4f390c1f397	33.8949285	9.5563535	nomuslimban	0101000020E6100000C007AF5DDA1C234011E15F048DF24040
\x128b7fe26b8cfe57346a9d	\x128b7f1afd6a0fb504e416	\x128b7fa508272a5dbce0ad	33.8949285	9.5563535	northafrica	0101000020E6100000C007AF5DDA1C234011E15F048DF24040
\x128b7f56c2d609be466370	\x128b7fa744d92f8e4d0114	\x128b7f93c98051f8d9c1f9	33.8949285	9.5563535	ofii	0101000020E6100000C007AF5DDA1C234011E15F048DF24040
\x128b7fe9224c230538ddc67f70411a61dc5aa4	\x128b7f1b2bed4d90d5e7847932b493be2fbf3f	\x128b7ff35b4dd92af448772594a3785f4d1494	33.8949285	9.5563535	openingceremony	0101000020E6100000C007AF5DDA1C234011E15F048DF24040
\x128b7f8f3de4277ecfdb8a	\x128b7f9b3c136beced3084	\x128b7f38fe077ba73649e0	33.8949285	9.5563535	openmediahub	0101000020E6100000C007AF5DDA1C234011E15F048DF24040
\x128b7f6c44f2fb7ca9e36b	\x128b7ff7b6e11d56a6adfb4d218adda53f3f38	\x128b7fa2630461701cb224	33.8949285	9.5563535	orangehitler	0101000020E6100000C007AF5DDA1C234011E15F048DF24040
\x128b7f95e4f5a200e61de0	\x128b7fabc506939b5711e9	\x128b7fb596188253f48b2c	33.8949285	9.5563535	osloob	0101000020E6100000C007AF5DDA1C234011E15F048DF24040
\x128b7fef5535ff63971bdc	\x128b7f227d96b25af9db3d	\x128b7f5abc9a7514d1abfe	33.8949285	9.5563535	paris	0101000020E6100000C007AF5DDA1C234011E15F048DF24040
\x128b7f6e51c8b90f0bf467	\x128b7f8ae5453f28ce0d82	\x128b7fb97324c8132082f9	33.8949285	9.5563535	partnership	0101000020E6100000C007AF5DDA1C234011E15F048DF24040
\x128b7f2af8e1d417855050	\x128b7f1a2a60d371359ec5	\x128b7fb848a9663d821608	33.8949285	9.5563535	photo	0101000020E6100000C007AF5DDA1C234011E15F048DF24040
\x128b7f0e117f5f3a5f342d	\x128b7f68c28599b4d99332	\x128b7ffa5e3a62ba51e257	33.8949285	9.5563535	photojournalism	0101000020E6100000C007AF5DDA1C234011E15F048DF24040
\x128b7f3c50bd94f173ac3a	\x128b7fcd84e396f3b26bf9	\x128b7f3fb770408b070015	33.8949285	9.5563535	popular	0101000020E6100000C007AF5DDA1C234011E15F048DF24040
\x128b7f05f9167008a1690a	\x128b7f3190822f7e3f998e	\x128b7f08bdcf5f3dad7c24	33.8949285	9.5563535	prisoners	0101000020E6100000C007AF5DDA1C234011E15F048DF24040
\x128b7f5e8eb2ae9cdb4af6	\x128b7fdbcce1dc88d84d47	\x128b7fe75a7301f81fefc1	33.8949285	9.5563535	privatesector	0101000020E6100000C007AF5DDA1C234011E15F048DF24040
\x128b7fe26b8cfe57346a9d22fa8f4257f15083	\x128b7f8e2d6d9cef7eba0fa9c72d02e9b0daefc8b89563d0d68134d1b38042596f4699e2e7807d189829d2f12ffc449c43c25516aa10a7848fae421833093db6e5e6071afd6a0fb504e4162547c50ea55a272b519427bf07afc303	\x128b7fa508272a5dbce0adafc7e414218006bec2ac7abc2d294ec4dd8e556478ae4dbef42bef17da7cfde34970ef4cd080c5ca	33.8949285	9.5563535	redcrescent	0101000020E6100000C007AF5DDA1C234011E15F048DF24040
\x128b7fe26b8cfe57346a9d22fa8f4257f15083	\x128b7f96b1388b0d7a00eaa9c72d02e9b0daefd1b38042596f4699f12ffc449c43c25516aa10a7848fae421afd6a0fb504e4162547c50ea55a272b	\x128b7fa508272a5dbce0adc2ac7abc2d294ec4dd8e556478ae4dbe175c5d32f10070454970ef4cd080c5ca	33.8949285	9.5563535	redcross	0101000020E6100000C007AF5DDA1C234011E15F048DF24040
\x128b7fe0e8180af06c9456	\x128b7ffb9979b56c9b64dc	\x128b7f64e9a62268e08442	33.8949285	9.5563535	refug	0101000020E6100000C007AF5DDA1C234011E15F048DF24040
\x128b7f91a9899ebaf1281aa21b83b3a218eeebbd6e83c7fe3ba566dfac60ab92997963e26b8cfe57346a9d	\x128b7fe6a3cdd1b3c6d993f359ea9eca5cb3eb2423a8b33c1258fe2cc8480ef88c0dcf2e112e1fef286e43	\x128b7f9a81fbb5ed816ac2bd4901797f5b6906d79451f1a8aec09717f6064b2af7dc3148b5951c40513075	33.8949285	9.5563535	refugee	0101000020E6100000C007AF5DDA1C234011E15F048DF24040
\x128b7fe0e8180af06c9456ff8583ff68e4d52c	\x128b7ffb9979b56c9b64dc4daef3646b7b95dd	\x128b7fd1f6dbe448d7eb5a64e9a62268e08442	33.8949285	9.5563535	refugeecrisis	0101000020E6100000C007AF5DDA1C234011E15F048DF24040
\x128b7fe9224c230538ddc6	\x128b7f7932b493be2fbf3f	\x128b7ff35b4dd92af44877	33.8949285	9.5563535	refugeeolympicteam	0101000020E6100000C007AF5DDA1C234011E15F048DF24040
\x128b7f91a9899ebaf1281aa0fc48951db7b776a26f5fe2f45d3252a72949521db4e3d1a791db3e1ac76910a7ec4c3f0119c9afc579ca2b0725aab9d34a84e6032a099fe26b8cfe57346a9d05f9167008a1690a091e5726aee3fd331f8026b923178ef02387e15278fcee404cb6eba2d40323557bea382d5438ee6f	\x128b7f838d45894abb2b87934cb916616adf95a2b001275b49b5f9d895a29e84fb51c6d8f6e97589eecf57eaa968b5a04c1a16efd1639dfed7ed50f29c87034237591bf67f12d413dbf89ffa0cc2d14310b5fbfa2fd139d766829b0bf490967dbfd8f8116e7145575f48d413bd6af6fcfb938619e4e4c8854bddb81afd6a0fb504e4161e68e4a8c305e9dc248f484836eaeaa7310ce9089b446bd03190822f7e3f998e4557b3ed0d1306534fdebb9183f81ebf5d0714e355bd5e2e	\x128b7f8b3764c365d5dcfd96a6dd6b81e47ebd9c9c77f41cf438dea508272a5dbce0adb62dc047c9983152bd4901797f5b6906c3663cc09b84b3cdc78eb771ccac0095e014e5f9b36a7dd5ef7d93fdcd89b0a8f7445fc3bda869d6f9908e0ae880d17cfc85c1e9ae008935fe30cc30bb58279b08bdcf5f3dad7c240e23af26921d9e99215751d4268bbb932486ff4c399d352c2c1c8642568c311e3be9cec0f52e4c1e54b5e79262d920e85dd6ba9a6dda864d699a6db9963fc179	33.8949285	9.5563535	refugees	0101000020E6100000C007AF5DDA1C234011E15F048DF24040
\x128b7f4cb6eba2d4032355	\x128b7f217c2f63c1464c49	\x128b7f82b3406b9b37b21e	33.8949285	9.5563535	refugeescrisis	0101000020E6100000C007AF5DDA1C234011E15F048DF24040
\x128b7fbd6e83c7fe3ba566e0e8180af06c9456efba48830f9eb401	\x128b7fe6a3cdd1b3c6d993fb9979b56c9b64dc6a72580def836570	\x128b7f9a81fbb5ed816ac2130e8f883056f12c64e9a62268e08442	33.8949285	9.5563535	refugeeswelcome	0101000020E6100000C007AF5DDA1C234011E15F048DF24040
\x128b7fa791db3e1ac76910	\x128b7f1e68e4a8c305e9dc	\x128b7f54b5e79262d920e8	33.8949285	9.5563535	resettlement	0101000020E6100000C007AF5DDA1C234011E15F048DF24040
\x128b7fe26b8cfe57346a9d	\x128b7fd4f0010a34ad00f3	\x128b7ff8f2b7b064c09e7a	33.8949285	9.5563535	rifugiati	0101000020E6100000C007AF5DDA1C234011E15F048DF24040
\x128b7fe9224c230538ddc6403176166bdf842f7f70411a61dc5aa4	\x128b7f1b2bed4d90d5e7845ddf05fbffaf36147932b493be2fbf3f	\x128b7ff35b4dd92af4487705c42db59f9755612594a3785f4d1494	33.8949285	9.5563535	rio2016	0101000020E6100000C007AF5DDA1C234011E15F048DF24040
\x128b7fef5535ff63971bdc	\x128b7f227d96b25af9db3d	\x128b7f5abc9a7514d1abfe	33.8949285	9.5563535	rome	0101000020E6100000C007AF5DDA1C234011E15F048DF24040
\x128b7f7f70411a61dc5aa4	\x128b7f1b2bed4d90d5e784	\x128b7f2594a3785f4d1494	33.8949285	9.5563535	rot	0101000020E6100000C007AF5DDA1C234011E15F048DF24040
\x128b7ff3746df675c9de76f446236b20d4d946	\x128b7fcf773308a14b3182d82af9a51d8b3645	\x128b7fcb17243619491002495a5995bf3d04b0	33.8949285	9.5563535	réfugiés	0101000020E6100000C007AF5DDA1C234011E15F048DF24040
\x128b7f04b9ff0ed7ca811a	\x128b7f5b87a0b9f0ab912a	\x128b7f4d0562ffffa4df45	33.8949285	9.5563535	salvini	0101000020E6100000C007AF5DDA1C234011E15F048DF24040
\x128b7f8f3de4277ecfdb8a	\x128b7f9b3c136beced3084	\x128b7f38fe077ba73649e0	33.8949285	9.5563535	samehellaboody	0101000020E6100000C007AF5DDA1C234011E15F048DF24040
\x128b7fe26b8cfe57346a9d	\x128b7f7093bc81b8f90839	\x128b7f9f1b2074d8f3b3c6	33.8949285	9.5563535	saturday	0101000020E6100000C007AF5DDA1C234011E15F048DF24040
\x128b7fa26f5fe2f45d3252	\x128b7ff4413f63450b3f18	\x128b7fa2d86b31fde07db5	33.8949285	9.5563535	saudi	0101000020E6100000C007AF5DDA1C234011E15F048DF24040
\x128b7fe26b8cfe57346a9d	\x128b7fc8ada1e8f9d82ed5	\x128b7f2875ef9619045140	33.8949285	9.5563535	schoolsreopening	0101000020E6100000C007AF5DDA1C234011E15F048DF24040
\x128b7ff52717b76a4d6365	\x128b7fbe2e16389231eedf	\x128b7f9bd50c6bf02e6d5b	33.8949285	9.5563535	searchingforsyria	0101000020E6100000C007AF5DDA1C234011E15F048DF24040
\x128b7f3fc7eb94f6cb61de	\x128b7fb3b089a71703ef0a	\x128b7fc628664f7be3bf74	33.8949285	9.5563535	seconddegré	0101000020E6100000C007AF5DDA1C234011E15F048DF24040
\x128b7f0687aaf1a8b8a0434729d2ae9bcdc1e7	\x128b7fc4d71b6ed12e2f5cd5e6e34a9b64ec58	\x128b7f00d6de62327d688a0541bc141e00ce74	33.8949285	9.5563535	security	0101000020E6100000C007AF5DDA1C234011E15F048DF24040
\x128b7fa26f5fe2f45d3252	\x128b7f4557b3ed0d130653	\x128b7f215751d4268bbb93	33.8949285	9.5563535	sex	0101000020E6100000C007AF5DDA1C234011E15F048DF24040
\x128b7f0038cebeeb32837b	\x128b7f5310df2e73069634	\x128b7fbe785fb8e8892817	33.8949285	9.5563535	share	0101000020E6100000C007AF5DDA1C234011E15F048DF24040
\x128b7fefba48830f9eb401	\x128b7f6a72580def836570	\x128b7f130e8f883056f12c	33.8949285	9.5563535	soassanctuary	0101000020E6100000C007AF5DDA1C234011E15F048DF24040
\x128b7fe26b8cfe57346a9d	\x128b7fd4f0010a34ad00f3	\x128b7ff8f2b7b064c09e7a	33.8949285	9.5563535	sociologia	0101000020E6100000C007AF5DDA1C234011E15F048DF24040
\x128b7f408b547eab714ff7	\x128b7f935d743dd76317c9	\x128b7f04e6f9ed68b11a33	33.8949285	9.5563535	solidarite	0101000020E6100000C007AF5DDA1C234011E15F048DF24040
\x128b7f2387e15278fcee40	\x128b7f838d45894abb2b87	\x128b7f8b3764c365d5dcfd	33.8949285	9.5563535	somalia	0101000020E6100000C007AF5DDA1C234011E15F048DF24040
\x128b7f2387e15278fcee40	\x128b7f838d45894abb2b87	\x128b7f8b3764c365d5dcfd	33.8949285	9.5563535	southsudan	0101000020E6100000C007AF5DDA1C234011E15F048DF24040
\x128b7f4ceb041df8435e1e	\x128b7f6be0b3b01d0854d4	\x128b7f19d2ece24d3758be	33.8949285	9.5563535	startup	0101000020E6100000C007AF5DDA1C234011E15F048DF24040
\x128b7f8b97c74b8ddce17a	\x128b7fb191b50baa0e64100da8efc8ed754df1	\x128b7f82d2a1799b46e0210e2229d8e8378f8b	33.8949285	9.5563535	statistics	0101000020E6100000C007AF5DDA1C234011E15F048DF24040
\x128b7f298742782679c5f3	\x128b7f5a39f59105a6e708	\x128b7f6d9ea7f293f7e8d8	33.8949285	9.5563535	stopinvasione	0101000020E6100000C007AF5DDA1C234011E15F048DF24040
\x128b7f4ed0765acbd356ef	\x128b7f83dffc68f581df56108bcfd09cfcd6fc39369287ad883f9b7e7768d799ecefb6	\x128b7f6fc0c6d3a1938f07	33.8949285	9.5563535	summary	0101000020E6100000C007AF5DDA1C234011E15F048DF24040
\x128b7fd5a4126d6d066b56	\x128b7fa78b42f80c2e59b4	\x128b7fd00b8eb0135f5d9a	33.8949285	9.5563535	sweden	0101000020E6100000C007AF5DDA1C234011E15F048DF24040
\x128b7f91a9899ebaf1281ad5a4126d6d066b562387e15278fcee4050896c3f7c7e924a	\x128b7f838d45894abb2b8786fc9f64a2abc5a3ae077d37cec9e39b1ead95abbf0895e12423a8b33c1258fe	\x128b7f8b3764c365d5dcfdbd4901797f5b6906d00b8eb0135f5d9a00d30a016038014c	33.8949285	9.5563535	syria	0101000020E6100000C007AF5DDA1C234011E15F048DF24040
\x128b7f50896c3f7c7e924a	\x128b7fae077d37cec9e39b	\x128b7f00d30a016038014c	33.8949285	9.5563535	syriaexpress	0101000020E6100000C007AF5DDA1C234011E15F048DF24040
\x128b7fa26f5fe2f45d3252	\x128b7f4557b3ed0d130653	\x128b7f215751d4268bbb93	33.8949285	9.5563535	syrian	0101000020E6100000C007AF5DDA1C234011E15F048DF24040
\x128b7f91a9899ebaf1281a	\x128b7f1ead95abbf0895e1	\x128b7fbd4901797f5b6906	33.8949285	9.5563535	syrianarmy	0101000020E6100000C007AF5DDA1C234011E15F048DF24040
\x128b7f50896c3f7c7e924a	\x128b7fae077d37cec9e39b	\x128b7f00d30a016038014c	33.8949285	9.5563535	syrianboy	0101000020E6100000C007AF5DDA1C234011E15F048DF24040
\x128b7f91a9899ebaf1281a95e4f5a200e61de0a791db3e1ac7691039190d3f909e5b394cb6eba2d40323554ceb041df8435e1e50896c3f7c7e924a	\x128b7f9a8eedd8144e7bdfabc506939b5711e9ae077d37cec9e39bf053a73be93ce67b0c4309919efb7af91e68e4a8c305e9dc1ead95abbf0895e1	\x128b7f8f3f3aab11b9d2dcb596188253f48b2cbd4901797f5b690600d30a016038014c1e9b5f66f7038b3c54b5e79262d920e8616f37119333d43f	33.8949285	9.5563535	syrianrefugees	0101000020E6100000C007AF5DDA1C234011E15F048DF24040
\x128b7f95e4f5a200e61de0	\x128b7fabc506939b5711e9	\x128b7fb596188253f48b2c	33.8949285	9.5563535	syrianwar	0101000020E6100000C007AF5DDA1C234011E15F048DF24040
\x128b7fe9224c230538ddc6403176166bdf842f7f70411a61dc5aa4	\x128b7f1b2bed4d90d5e7845ddf05fbffaf36147932b493be2fbf3f	\x128b7ff35b4dd92af4487705c42db59f9755612594a3785f4d1494	33.8949285	9.5563535	teamrefugees	0101000020E6100000C007AF5DDA1C234011E15F048DF24040
\x128b7f91a9899ebaf1281a	\x128b7f13bd6af6fcfb93862423a8b33c1258fe	\x128b7fbd4901797f5b6906	33.8949285	9.5563535	terrorattack	0101000020E6100000C007AF5DDA1C234011E15F048DF24040
\x128b7fd5a4126d6d066b56	\x128b7fa78b42f80c2e59b4	\x128b7fd00b8eb0135f5d9a	33.8949285	9.5563535	toldyouso	0101000020E6100000C007AF5DDA1C234011E15F048DF24040
\x128b7f4c4549abce888a0d	\x128b7fed1673647e5e7267	\x128b7f37bd6c3b9f57e575	33.8949285	9.5563535	traite	0101000020E6100000C007AF5DDA1C234011E15F048DF24040
\x128b7fb4b76cfa8dadc96b	\x128b7fab26a800c5f1c5f8	\x128b7fb37abe4f26969a29	33.8949285	9.5563535	tre	0101000020E6100000C007AF5DDA1C234011E15F048DF24040
\x128b7f2af8e1d417855050	\x128b7ff9fc260fbbc60af6	\x128b7ff4ba158a52a3b057	33.8949285	9.5563535	tripoli	0101000020E6100000C007AF5DDA1C234011E15F048DF24040
\x128b7fd5a4126d6d066b5612d76466d1aaab0c6c44f2fb7ca9e36b	\x128b7f86fc9f64a2abc5a3d6e6d6d35906d78aec4a8f123ab2415b1b3ead3c0f8a35ab1bfba78258ffbfe14de5b4ee3b04ebc4	\x128b7f98945ff05820bf2d9d7a875f44b74467d00b8eb0135f5d9a1f8c0da10f07f639	33.8949285	9.5563535	trump	0101000020E6100000C007AF5DDA1C234011E15F048DF24040
\x128b7fa0fc48951db7b776d34345fe3ff6116e4729d2ae9bcdc1e7	\x128b7fd289124ae576e3c0d5e6e34a9b64ec58d615d2e479267ce8	\x128b7fb9de5329e1748cb300d6de62327d688a101a3a38db044ee8	33.8949285	9.5563535	tunis	0101000020E6100000C007AF5DDA1C234011E15F048DF24040
\x128b7fe26b8cfe57346a9dfbd41a2de6390bf20e117f5f3a5f342d4ed0765acbd356ef6e51c8b90f0bf467	\x128b7f83dffc68f581df568ae5453f28ce0d82d54d275e8626c86e108bcfd09cfcd6fc39369287ad883f9b68c28599b4d99332751c5516ec7950797e7768d799ecefb6	\x128b7fb97324c8132082f9c03541f3974aeeb5fa5e3a62ba51e2574b09604c94b35c2d6fc0c6d3a1938f07	33.8949285	9.5563535	tunisia	0101000020E6100000C007AF5DDA1C234011E15F048DF24040
\x128b7f86d15f9d50c1128798ef7dbd11601576be17547810cfe7e4c85e70a6d0d9bc41f446236b20d4d946	\x128b7f915952b20c535c13eb4b0379cb2d94d6fa777565741178493705c369793ad55a3d25b41cb983d71262008a29c0fc373177fa2999afbaf5fc7c33d537d563cba3	\x128b7fb7aa048f7d9af3f3be2cab0b15190184087d41a14f040ac2157cf46d552b9f64234f9ddc3496e93942204b62822debc76de57208ef568a0975d76ba51f330fcb	33.8949285	9.5563535	tunisie	0101000020E6100000C007AF5DDA1C234011E15F048DF24040
\x128b7ff446236b20d4d946	\x128b7fd8675d05ed509354	\x128b7fdb417e8bd49c4841	33.8949285	9.5563535	tunisiens	0101000020E6100000C007AF5DDA1C234011E15F048DF24040
\x128b7f4ceb041df8435e1e	\x128b7fa69ba60b5ff7b2d10c4309919efb7af913cbd2b10e65dee2	\x128b7f1e9b5f66f7038b3c	33.8949285	9.5563535	un4refugeesmigrants	0101000020E6100000C007AF5DDA1C234011E15F048DF24040
\x128b7f4ceb041df8435e1e	\x128b7fa69ba60b5ff7b2d10c4309919efb7af913cbd2b10e65dee2	\x128b7f1e9b5f66f7038b3c	33.8949285	9.5563535	unga	0101000020E6100000C007AF5DDA1C234011E15F048DF24040
\x128b7fdfac60ab929979630e117f5f3a5f342d2387e15278fcee40	\x128b7f838d45894abb2b872e112e1fef286e4368c28599b4d99332	\x128b7f8b3764c365d5dcfdfa5e3a62ba51e25717f6064b2af7dc31	33.8949285	9.5563535	unhcr	0101000020E6100000C007AF5DDA1C234011E15F048DF24040
\x128b7f08a83c3091c43afe	\x128b7feed9441b390e7149	\x128b7fc91e5b1e65aa6097	33.8949285	9.5563535	unmigration	0101000020E6100000C007AF5DDA1C234011E15F048DF24040
\x128b7f91a9899ebaf1281a01cd3ed9e1a4f0f83c50bd94f173ac3a	\x128b7fcd84e396f3b26bf9de2efabb372bbc2e2423a8b33c1258fe	\x128b7fbd4901797f5b6906f658e82bd82bd9a03fb770408b070015	33.8949285	9.5563535	usa	0101000020E6100000C007AF5DDA1C234011E15F048DF24040
\x128b7f94ad819c1026fdbb	\x128b7f60d8feeddb3ae90e	\x128b7f0c9117b683c1ccb5	33.8949285	9.5563535	vacances	0101000020E6100000C007AF5DDA1C234011E15F048DF24040
\x128b7fe3deaeeaa91088bd	\x128b7f7275dbcec634f52a	\x128b7f2fecd0b2a1753661	33.8949285	9.5563535	vergogna	0101000020E6100000C007AF5DDA1C234011E15F048DF24040
\x128b7faa124e69819037d8	\x128b7fc1a028f8b168dc0b	\x128b7f699c573e86540edb	33.8949285	9.5563535	vluchteling	0101000020E6100000C007AF5DDA1C234011E15F048DF24040
\x128b7faa124e69819037d8	\x128b7f1b4985963ceed412	\x128b7f699c573e86540edb	33.8949285	9.5563535	vluchtelinge	0101000020E6100000C007AF5DDA1C234011E15F048DF24040
\x128b7faa124e69819037d8	\x128b7f27d1ec649d0b5d7e	\x128b7f699c573e86540edb	33.8949285	9.5563535	vluchtelingen	0101000020E6100000C007AF5DDA1C234011E15F048DF24040
\x128b7faa124e69819037d8	\x128b7ffb570237f49306dc	\x128b7f699c573e86540edb	33.8949285	9.5563535	vluchtelingenbeleid	0101000020E6100000C007AF5DDA1C234011E15F048DF24040
\x128b7fe26b8cfe57346a9d	\x128b7fc8b89563d0d681341833093db6e5e607	\x128b7fafc7e414218006be	33.8949285	9.5563535	volunteers	0101000020E6100000C007AF5DDA1C234011E15F048DF24040
\x128b7f0687aaf1a8b8a0434729d2ae9bcdc1e7	\x128b7fc4d71b6ed12e2f5cd5e6e34a9b64ec5837fe85c81ec79ecf	\x128b7f00d6de62327d688a0541bc141e00ce74	33.8949285	9.5563535	water	0101000020E6100000C007AF5DDA1C234011E15F048DF24040
\x128b7f87f3bf4cbfa05241	\x128b7f4636061eb90fbe1f	\x128b7f8504ae0eb621fb81	33.8949285	9.5563535	weareallimmigrants	0101000020E6100000C007AF5DDA1C234011E15F048DF24040
\x128b7fff8583ff68e4d52c	\x128b7f4daef3646b7b95dd	\x128b7fd1f6dbe448d7eb5a	33.8949285	9.5563535	welcomerefugees	0101000020E6100000C007AF5DDA1C234011E15F048DF24040
\x128b7fa26f5fe2f45d3252b379736796f59525dba8651fc786b3e9f52717b76a4d6365091e5726aee3fd332387e15278fcee40	\x128b7fa2b001275b49b5f9be2e16389231eedf10e99d8286df589c2aae9fdb561eba702f807a465e94b9e43cab35934b3a87eb	\x128b7f83eec77eb538aeb59bd50c6bf02e6d5bb62dc047c998315274e10bb395dfa9e47ef859faded36f107f6d488053f6ef91	33.8949285	9.5563535	withrefugees	0101000020E6100000C007AF5DDA1C234011E15F048DF24040
\x128b7f05f9167008a1690a	\x128b7f3190822f7e3f998e	\x128b7f08bdcf5f3dad7c24	33.8949285	9.5563535	women	0101000020E6100000C007AF5DDA1C234011E15F048DF24040
\x128b7f0e03516f2afe438f	\x128b7f0c3dd2ec4420f2dd	\x128b7f17404e8c5dd8ce3f	33.8949285	9.5563535	workers	0101000020E6100000C007AF5DDA1C234011E15F048DF24040
\x128b7fc441c64900f4fca7cbf4fbabacb43b07dba8651fc786b3e9e26b8cfe57346a9dfbd41a2de6390bf2112727ac4d9375e951877f3ef81e5702	\x128b7fa3cc10eb65fbdbccb32991e1ccb1e6d9d54d275e8626c86ee4ace87a4dc7bec8ec7955012a996e3c0cd5e0402d6da8b535dbb355c085b4dd3ec9f2e3248564ae4c06c81948d0826d588fdd02c4aa7a88	\x128b7fac543127189dfbf6b49e5ec8c81f5c99c3e381e0a99c6b1602900391f707fc391284fa70091683922b62d84f3ba5fd504b09604c94b35c2d7f6d488053f6ef91	33.8949285	9.5563535	worldrefugeeday	0101000020E6100000C007AF5DDA1C234011E15F048DF24040
\x128b7f4cb6eba2d4032355	\x128b7f217c2f63c1464c49	\x128b7f82b3406b9b37b21e	33.8949285	9.5563535	yemen	0101000020E6100000C007AF5DDA1C234011E15F048DF24040
\x128b7fa26f5fe2f45d3252	\x128b7ff4413f63450b3f18	\x128b7fa2d86b31fde07db5	33.8949285	9.5563535	yemeni	0101000020E6100000C007AF5DDA1C234011E15F048DF24040
\x128b7f4729d2ae9bcdc1e7	\x128b7fd5e6e34a9b64ec58	\x128b7f00d6de62327d688a	33.8949285	9.5563535	youth	0101000020E6100000C007AF5DDA1C234011E15F048DF24040
\x128b7f0e117f5f3a5f342d	\x128b7f68c28599b4d99332	\x128b7ffa5e3a62ba51e257	33.8949285	9.5563535	zarzis	0101000020E6100000C007AF5DDA1C234011E15F048DF24040
\x128b7ff582e1410d86c2db	\x128b7ff5f29ee4abeb6c8e	\x128b7f47feb222892019cc	33.8949285	9.5563535	zepelin	0101000020E6100000C007AF5DDA1C234011E15F048DF24040
\x128b7ff582e1410d86c2db	\x128b7ff5f29ee4abeb6c8e	\x128b7f47feb222892019cc	33.8949285	9.5563535	zeppelin	0101000020E6100000C007AF5DDA1C234011E15F048DF24040
\x128b7fef5535ff63971bdc	\x128b7f227d96b25af9db3d	\x128b7f5abc9a7514d1abfe	33.8949285	9.5563535	élysée	0101000020E6100000C007AF5DDA1C234011E15F048DF24040
\x128b7f94ad819c1026fdbb	\x128b7f60d8feeddb3ae90e	\x128b7f0c9117b683c1ccb5	33.8949285	9.5563535	éthique	0101000020E6100000C007AF5DDA1C234011E15F048DF24040
\x128b7f91a9899ebaf1281a	\x128b7f1ead95abbf0895e1	\x128b7fbd4901797f5b6906	33.8949285	9.5563535	جبهة_الجولاني	0101000020E6100000C007AF5DDA1C234011E15F048DF24040
\x128b7fdf194f4e2c2389a8	\x128b7fd55af636a7482b93	\x128b7fa0ab2f3d2f9ca993	34.6598372	-1.9050452	worldrefugeeday	0101000020E6100000B06DF6AC107BFEBF94579D8B75544140
\x128b7f113fccc899192a60	\x128b7f9bde0fcb750ea97e	\x128b7fa3cdebc175c5a444	34.6932435	-1.9090735	challenge	0101000020E61000006A9082A7908BFEBF1055F833BC584140
\x128b7f113fccc899192a60	\x128b7f9bde0fcb750ea97e	\x128b7fa3cdebc175c5a444	34.6932435	-1.9090735	doubletalent	0101000020E61000006A9082A7908BFEBF1055F833BC584140
\x128b7f113fccc899192a60	\x128b7f9bde0fcb750ea97e	\x128b7fa3cdebc175c5a444	34.6932435	-1.9090735	football	0101000020E61000006A9082A7908BFEBF1055F833BC584140
\x128b7f113fccc899192a60	\x128b7f9bde0fcb750ea97e	\x128b7fa3cdebc175c5a444	34.6932435	-1.9090735	immigrants	0101000020E61000006A9082A7908BFEBF1055F833BC584140
\x128b7fa41141a20a628a28	\x128b7f5df7b7406bcc5757	\x128b7f155b24683871d7e6	34.6932435	-1.9090735	inmigración	0101000020E61000006A9082A7908BFEBF1055F833BC584140
\x128b7fa41141a20a628a28	\x128b7f5df7b7406bcc5757	\x128b7f155b24683871d7e6	34.6932435	-1.9090735	juventud	0101000020E61000006A9082A7908BFEBF1055F833BC584140
\x128b7f113fccc899192a60	\x128b7f9bde0fcb750ea97e	\x128b7fa3cdebc175c5a444	34.6932435	-1.9090735	lifestyle	0101000020E61000006A9082A7908BFEBF1055F833BC584140
\x128b7f113fccc899192a60	\x128b7f9bde0fcb750ea97e	\x128b7fa3cdebc175c5a444	34.6932435	-1.9090735	love	0101000020E61000006A9082A7908BFEBF1055F833BC584140
\x128b7f113fccc899192a60	\x128b7f9bde0fcb750ea97e	\x128b7fa3cdebc175c5a444	34.6932435	-1.9090735	morocco	0101000020E61000006A9082A7908BFEBF1055F833BC584140
\x128b7f113fccc899192a60	\x128b7f9bde0fcb750ea97e	\x128b7fa3cdebc175c5a444	34.6932435	-1.9090735	nigeria	0101000020E61000006A9082A7908BFEBF1055F833BC584140
\x128b7fa41141a20a628a28	\x128b7f5df7b7406bcc5757	\x128b7f155b24683871d7e6	34.6932435	-1.9090735	salón	0101000020E61000006A9082A7908BFEBF1055F833BC584140
\x128b7fa41141a20a628a28	\x128b7f5df7b7406bcc5757	\x128b7f155b24683871d7e6	34.6932435	-1.9090735	satisfechos	0101000020E61000006A9082A7908BFEBF1055F833BC584140
\x128b7fa11a84b633ee13a1	\x128b7f94c2a4cbedf17029	\x128b7f3c89a022b06926bb	35	18	humanrights	0101000020E610000000000000000032400000000000804140
\x128b7fa11a84b633ee13a1	\x128b7f94c2a4cbedf17029	\x128b7f3c89a022b06926bb	35	18	migranti	0101000020E610000000000000000032400000000000804140
\x128b7fa11a84b633ee13a1	\x128b7f94c2a4cbedf17029	\x128b7f3c89a022b06926bb	35	18	migrantiinfuga	0101000020E610000000000000000032400000000000804140
\x128b7fa11a84b633ee13a1	\x128b7f94c2a4cbedf17029	\x128b7f3c89a022b06926bb	35	18	refugeeswelcome	0101000020E610000000000000000032400000000000804140
\x128b7fa11a84b633ee13a1	\x128b7f94c2a4cbedf17029	\x128b7f3c89a022b06926bb	35	18	stopbombingaleppo	0101000020E610000000000000000032400000000000804140
\x128b7fa11a84b633ee13a1	\x128b7f94c2a4cbedf17029	\x128b7f3c89a022b06926bb	35	18	stopviolence	0101000020E610000000000000000032400000000000804140
\x128b7f18ce75513c1f740e	\x128b7f7857f4e501112bb0	\x128b7fdc4e2acdb546287e	35.045618	-2.9626245	migration	0101000020E610000077A04E7974B307C0F10D85CFD6854140
\x128b7f18ce75513c1f740e	\x128b7f7857f4e501112bb0	\x128b7fdc4e2acdb546287e	35.045618	-2.9626245	oimmaroc	0101000020E610000077A04E7974B307C0F10D85CFD6854140
\x128b7f6b5ae3ddcfe43ff5	\x128b7f446eca7a270bc9c3	\x128b7f217dd0d9b827b65d	35.0979695	24.78829	asylkrise	0101000020E61000008AC3995FCDC93840B340BB438A8C4140
\x128b7f6b5ae3ddcfe43ff5	\x128b7f446eca7a270bc9c3	\x128b7f217dd0d9b827b65d	35.0979695	24.78829	islamisierung	0101000020E61000008AC3995FCDC93840B340BB438A8C4140
\x128b7f879dc8df368705ec	\x128b7fc98639cc25c9564d	\x128b7fa5e11472cd8d7efc	35.141912	24.596244	buonanotte	0101000020E6100000AC6F6072A39838407A74232C2A924140
\x128b7f879dc8df368705ec	\x128b7f864b0efc1235c25adc8542c632a9c3ace39f197231f327790e2d429d80163141	\x128b7f86ecbe00955b091fdd70a817519a6cc4f56912ab628d0f504397252121371edd	35.141912	24.596244	migrante	0101000020E6100000AC6F6072A39838407A74232C2A924140
\x128b7f879dc8df368705ec	\x128b7fc98639cc25c9564d17d812003ac9ffb319faf8c35872d6ca2c7393af48dacaf530daf5152f10489d46a83c091ea3cd086636728b7397a314743e2d00f9f5635b	\x128b7f86ecbe00955b091f9be03b3ff96af69ea5e11472cd8d7efcc5c3e7703e1ba6dae6bcf2edda257fb249b7e44002c47c2853583c154fccb567	35.141912	24.596244	migranti	0101000020E6100000AC6F6072A39838407A74232C2A924140
\x128b7f879dc8df368705ec	\x128b7f864b0efc1235c25ac98639cc25c9564d46a83c091ea3cd08	\x128b7f86ecbe00955b091fa5e11472cd8d7efc	35.141912	24.596244	ong	0101000020E6100000AC6F6072A39838407A74232C2A924140
\x128b7f7065dff9a30a2be2	\x128b7fe52341cdde638234	\x128b7fc05199fe6a5143dd	35.141912	24.596244	refugees	0101000020E6100000AC6F6072A39838407A74232C2A924140
\x128b7f7065dff9a30a2be2	\x128b7fe52341cdde638234	\x128b7fc05199fe6a5143dd	35.141912	24.596244	syrian	0101000020E6100000AC6F6072A39838407A74232C2A924140
\x128b7f18ce75513c1f740e	\x128b7f28de0f48bd7b0f1a	\x128b7f1144e60aae44a315	35.155179	-2.858867	migration	0101000020E6100000B8E864A9F5DE06C05403CDE7DC934140
\x128b7f18ce75513c1f740e	\x128b7f28de0f48bd7b0f1a	\x128b7f1144e60aae44a315	35.155179	-2.858867	médias	0101000020E6100000B8E864A9F5DE06C05403CDE7DC934140
\x128b7f18ce75513c1f740e	\x128b7f28de0f48bd7b0f1a	\x128b7f1144e60aae44a315	35.155179	-2.858867	oimmaroc	0101000020E6100000B8E864A9F5DE06C05403CDE7DC934140
\x128b7f43c2d9b001145372	\x128b7f6a688030b89636e1	\x128b7f53fcb97477b10b57	35.175091	-2.9305595	migrantesconderechos	0101000020E61000005FDBDB2DC97107C07669C36169964140
\x128b7f43c2d9b001145372	\x128b7f6a688030b89636e1	\x128b7f53fcb97477b10b57	35.175091	-2.9305595	tendiendopuentes	0101000020E61000005FDBDB2DC97107C07669C36169964140
\x128b7f32c70839e299ff26	\x128b7f914c09c6b876ed86	\x128b7f3df948dc82cdfc12	35.2039225	24.390405	abschiebung	0101000020E6100000E4310395F16338409435EA211A9A4140
\x128b7f32c70839e299ff26	\x128b7f914c09c6b876ed86	\x128b7f3df948dc82cdfc12	35.2039225	24.390405	afghanistan	0101000020E6100000E4310395F16338409435EA211A9A4140
\x128b7f32c70839e299ff26	\x128b7f914c09c6b876ed86	\x128b7f3df948dc82cdfc12	35.2039225	24.390405	göteborg	0101000020E6100000E4310395F16338409435EA211A9A4140
\x128b7f32c70839e299ff26	\x128b7f914c09c6b876ed86	\x128b7f3df948dc82cdfc12	35.2039225	24.390405	schweden	0101000020E6100000E4310395F16338409435EA211A9A4140
\x128b7fb910376a5d375df6	\x128b7f736057aec763d2f7	\x128b7fbf48957b09362e6d	35.205182	25.6396855	afrika	0101000020E6100000B439CE6DC2A339402CDD5D67439A4140
\x128b7fb910376a5d375df6	\x128b7f736057aec763d2f7	\x128b7fbf48957b09362e6d	35.205182	25.6396855	dublin	0101000020E6100000B439CE6DC2A339402CDD5D67439A4140
\x128b7fa81818dae2ee153d	\x128b7f9a8b557fe0ed8b69	\x128b7f7df5eb4c14665d84	35.205182	25.6396855	europe	0101000020E6100000B439CE6DC2A339402CDD5D67439A4140
\x128b7fb910376a5d375df6	\x128b7f736057aec763d2f7	\x128b7fbf48957b09362e6d	35.205182	25.6396855	grenze	0101000020E6100000B439CE6DC2A339402CDD5D67439A4140
\x128b7fa81818dae2ee153d	\x128b7f9a8b557fe0ed8b69	\x128b7f7df5eb4c14665d84	35.205182	25.6396855	migration	0101000020E6100000B439CE6DC2A339402CDD5D67439A4140
\x128b7fb910376a5d375df6	\x128b7f736057aec763d2f7	\x128b7fbf48957b09362e6d	35.205182	25.6396855	refugees	0101000020E6100000B439CE6DC2A339402CDD5D67439A4140
\x128b7f7681bbe7b6040232	\x128b7fb91fbc54ddd6c50a	\x128b7fc12271f34bb914db	35.2095995	4.186208	immigrants	0101000020E6100000A803594FADBE104005E10A28D49A4140
\x128b7f7681bbe7b6040232	\x128b7fb91fbc54ddd6c50a	\x128b7fc12271f34bb914db	35.2095995	4.186208	international	0101000020E6100000A803594FADBE104005E10A28D49A4140
\x128b7f7681bbe7b6040232	\x128b7fb7883210376557f1b91fbc54ddd6c50a	\x128b7fc12271f34bb914dbe932781a5475523c	35.2095995	4.186208	refugees	0101000020E6100000A803594FADBE104005E10A28D49A4140
\x128b7f7681bbe7b6040232	\x128b7fb91fbc54ddd6c50a	\x128b7fc12271f34bb914db	35.2095995	4.186208	turkey	0101000020E6100000A803594FADBE104005E10A28D49A4140
\x128b7f6628b2d23c496811	\x128b7fcb58462478ffed26	\x128b7f4c281809dc6d04d1	35.2338625	26.0279045	moria	0101000020E610000046E9D2BF24073A4062A1D634EF9D4140
\x128b7f6dafae683f6899a8	\x128b7f0ddac91adc209361	\x128b7fab71929934e4c16d	35.248824	24.913154	asylum	0101000020E61000002B36E675C4E93840DE3AFF76D99F4140
\x128b7f6dafae683f6899a8	\x128b7fd7260f3db8acaae63261443fbab6755c5522a5e3ae5d92ca	\x128b7f95f1ca8ec60832bea83305d56cd520f62a89c979eb553479	35.248824	24.913154	avrr	0101000020E61000002B36E675C4E93840DE3AFF76D99F4140
\x128b7f6dafae683f6899a8	\x128b7f5522a5e3ae5d92ca	\x128b7fa83305d56cd520f6	35.248824	24.913154	chania	0101000020E61000002B36E675C4E93840DE3AFF76D99F4140
\x128b7f879dc8df368705ec	\x128b7f37342778af97dd09	\x128b7f5dc38b14d9029f6a	35.248824	24.913154	creta	0101000020E61000002B36E675C4E93840DE3AFF76D99F4140
\x128b7f6dafae683f6899a8	\x128b7f9cfe309b9b4630436539e84519245d13	\x128b7fab02fec4f6ed3c15466a9f1430cb32b7	35.248824	24.913154	drama	0101000020E61000002B36E675C4E93840DE3AFF76D99F4140
\x128b7f6dafae683f6899a8	\x128b7fa88e5b92fa9eb8dffcb495a255518cad0ddac91adc2093614c9c971062a49389	\x128b7fab71929934e4c16db27c937c6640a9ac32ad20d25eee123a42c00f59439c77f1	35.248824	24.913154	eurelocation	0101000020E61000002B36E675C4E93840DE3AFF76D99F4140
\x128b7f6dafae683f6899a8	\x128b7ffcb495a255518cad5618c0a13d1dd237	\x128b7fd93290be049b9b4542c00f59439c77f1	35.248824	24.913154	finland	0101000020E61000002B36E675C4E93840DE3AFF76D99F4140
\x128b7f6dafae683f6899a8	\x128b7fa88e5b92fa9eb8df0ddac91adc209361	\x128b7fab71929934e4c16db27c937c6640a9ac	35.248824	24.913154	germany	0101000020E61000002B36E675C4E93840DE3AFF76D99F4140
\x128b7f6dafae683f6899a8	\x128b7fb447c9a2ad9fe79c5499e6388fa4fbab	\x128b7fadf101a56f09c41d2c07684a70e049c7	35.248824	24.913154	greece	0101000020E61000002B36E675C4E93840DE3AFF76D99F4140
\x128b7f6d10ef51ed3bb40c	\x128b7f3c7a9985723106d0	\x128b7f2b9aaf59f002850d	35.248824	24.913154	hamilton	0101000020E61000002B36E675C4E93840DE3AFF76D99F4140
\x128b7f6dafae683f6899a8	\x128b7fa88e5b92fa9eb8dffcb495a255518cad	\x128b7fb27c937c6640a9ac42c00f59439c77f1	35.248824	24.913154	iamamigrant	0101000020E61000002B36E675C4E93840DE3AFF76D99F4140
\x128b7f9d498d18f481b304	\x128b7f91cae7f3559945bf	\x128b7fc26b13c604d753b6	35.248824	24.913154	immigration	0101000020E61000002B36E675C4E93840DE3AFF76D99F4140
\x128b7f6dafae683f6899a8	\x128b7fb447c9a2ad9fe79c	\x128b7f2c07684a70e049c7	35.248824	24.913154	iom	0101000020E61000002B36E675C4E93840DE3AFF76D99F4140
\x128b7f6dafae683f6899a8	\x128b7f8b06ac72c87bc19f8c31226952b022cd974e00305aa25564a0637594194df76fc94a6e2db463579ad7260f3db8acaae609a68a84dd072bc83261443fbab6755c5522a5e3ae5d92ca56de04cfbc5f484b663f6e58fab6d61f	\x128b7f95f1ca8ec60832bea83305d56cd520f6bc28e68f2113cf75c348a58393d1347cf8ee0c432f8b670e2a89c979eb5534795267e3b4fc8bfbae7a40d187f68d6056	35.248824	24.913154	iomgreece	0101000020E61000002B36E675C4E93840DE3AFF76D99F4140
\x128b7f6dafae683f6899a8	\x128b7f6b541a01ac0c2cc8	\x128b7f76ae8459f5b88bac	35.248824	24.913154	kavala	0101000020E61000002B36E675C4E93840DE3AFF76D99F4140
\x128b7f6dafae683f6899a8	\x128b7f8bce2b21b8ea921c8c31226952b022cd917352851a1bb3c319b7fc4b26c24ec64d737be086c791b75499e6388fa4fbab6c63e3a33605416c	\x128b7fab02fec4f6ed3c15adf101a56f09c41dc21441cfc1f935cc1e68311ba26011242a89c979eb553479502a086cd220324358cf96e5d3142248	35.248824	24.913154	migrant	0101000020E61000002B36E675C4E93840DE3AFF76D99F4140
\x128b7f879dc8df368705ec	\x128b7ff927a5dc5c525a0d37342778af97dd09	\x128b7f5dc38b14d9029f6a	35.248824	24.913154	migrante	0101000020E61000002B36E675C4E93840DE3AFF76D99F4140
\x128b7f879dc8df368705ec	\x128b7f99fa985302bd345a	\x128b7f4397252121371edd	35.248824	24.913154	migranti	0101000020E61000002B36E675C4E93840DE3AFF76D99F4140
\x128b7f6dafae683f6899a8	\x128b7fa88e5b92fa9eb8dffcb495a255518cad4a37c234246648544c9c971062a49389	\x128b7f95d8081a9e5a2390b27c937c6640a9ac32ad20d25eee123a42c00f59439c77f1	35.248824	24.913154	migrantrefugeephotostory	0101000020E61000002B36E675C4E93840DE3AFF76D99F4140
\x128b7f6dafae683f6899a8	\x128b7f8b06ac72c87bc19f974e00305aa255649cfe309b9b463043a0637594194df76fb447c9a2ad9fe79cd395fda440961d83d4f1bc7da031ba13d7260f3db8acaae6e05f42f7368c7c6be1c50ce3280f964af5ac2a58c0aa2c8b09a68a84dd072bc8247dc54ff903fd612967d189a11c525e3261443fbab6755c54cc1c1e90c1513a5522a5e3ae5d92ca6539e84519245d136b541a01ac0c2cc870226095e2dd948c71bcc9838fdfb6c179adffe76d9e0dd7	\x128b7f95f1ca8ec60832bea07323c27daf54b6a83305d56cd520f6ab02fec4f6ed3c15b27c937c6640a9acc348a58393d1347cdc154a34ae7039eb2198bbaf7a88d8072a89c979eb5534792c07684a70e049c72ccc03ac5b8863f132ad20d25eee123a42c779abe9f41578466a9f1430cb32b758cf96e5d3142248690574d63f883de476ae8459f5b88bac7a40d187f68d6056	35.248824	24.913154	migrants	0101000020E61000002B36E675C4E93840DE3AFF76D99F4140
\x128b7f879dc8df368705ec	\x128b7f99fa985302bd345a	\x128b7f4397252121371edd	35.248824	24.913154	ong	0101000020E61000002B36E675C4E93840DE3AFF76D99F4140
\x128b7f6dafae683f6899a8	\x128b7f56de04cfbc5f484b	\x128b7ff8ee0c432f8b670e	35.248824	24.913154	pressrelease	0101000020E61000002B36E675C4E93840DE3AFF76D99F4140
\x128b7f6dafae683f6899a8	\x128b7f0cba3ea906e4b73f578ee3c50a23a06e625bb5971af799d1663f6e58fab6d61f6c63e3a33605416c6fddf2497b02cca2	\x128b7fab02fec4f6ed3c15ab71929934e4c16dbc28e68f2113cf75e4cde8ef57c6b6dd33b8d8cb490b361b	35.248824	24.913154	refugee	0101000020E61000002B36E675C4E93840DE3AFF76D99F4140
\x128b7f6dafae683f6899a8	\x128b7f56de04cfbc5f484b	\x128b7ff8ee0c432f8b670e	35.248824	24.913154	refugeecrisis	0101000020E61000002B36E675C4E93840DE3AFF76D99F4140
\x128b7f39f2d676299f5e6f6dafae683f6899a8	\x128b7fc94a6e2db463579a0278b256005d5e9e5618c0a13d1dd2376b541a01ac0c2cc8	\x128b7f93955b3c521be41ad93290be049b9b455267e3b4fc8bfbae76ae8459f5b88bac	35.248824	24.913154	refugees	0101000020E61000002B36E675C4E93840DE3AFF76D99F4140
\x128b7f6d10ef51ed3bb40c	\x128b7f3c7a9985723106d0	\x128b7f2b9aaf59f002850d	35.248824	24.913154	refugeeswelcome	0101000020E61000002B36E675C4E93840DE3AFF76D99F4140
\x128b7f6dafae683f6899a8	\x128b7fb447c9a2ad9fe79c71bcc9838fdfb6c1	\x128b7f2c07684a70e049c7690574d63f883de4	35.248824	24.913154	serres	0101000020E61000002B36E675C4E93840DE3AFF76D99F4140
\x128b7f6dafae683f6899a8	\x128b7f8bce2b21b8ea921c	\x128b7f502a086cd2203243	35.248824	24.913154	sport	0101000020E61000002B36E675C4E93840DE3AFF76D99F4140
\x128b7f6dafae683f6899a8	\x128b7f4c9c971062a49389	\x128b7f32ad20d25eee123a	35.248824	24.913154	sweden	0101000020E61000002B36E675C4E93840DE3AFF76D99F4140
\x128b7f6dafae683f6899a8	\x128b7f5618c0a13d1dd237	\x128b7fd93290be049b9b45	35.248824	24.913154	syria	0101000020E61000002B36E675C4E93840DE3AFF76D99F4140
\x128b7f6dafae683f6899a8	\x128b7f0cba3ea906e4b73f	\x128b7fab71929934e4c16d	35.248824	24.913154	thessaloniki	0101000020E61000002B36E675C4E93840DE3AFF76D99F4140
\x128b7f9d498d18f481b304	\x128b7f91cae7f3559945bf	\x128b7fc26b13c604d753b6	35.248824	24.913154	truth	0101000020E61000002B36E675C4E93840DE3AFF76D99F4140
\x128b7f6dafae683f6899a8	\x128b7f6fddf2497b02cca2	\x128b7fe4cde8ef57c6b6dd	35.248824	24.913154	ιομgreece	0101000020E61000002B36E675C4E93840DE3AFF76D99F4140
\x128b7f66df41f16b610634	\x128b7fac841cd1bc57677b	\x128b7ff9453499132438e7	35.261414	25.448901	bildung	0101000020E610000047240A2DEB723940B85B920376A14140
\x128b7f66df41f16b610634	\x128b7fac841cd1bc57677b	\x128b7ff9453499132438e7	35.261414	25.448901	herausforderung	0101000020E610000047240A2DEB723940B85B920376A14140
\x128b7f66df41f16b610634	\x128b7fac841cd1bc57677b	\x128b7ff9453499132438e7	35.261414	25.448901	zuwanderung	0101000020E610000047240A2DEB723940B85B920376A14140
\x128b7f66df41f16b610634	\x128b7fac841cd1bc57677b	\x128b7ff9453499132438e7	35.261414	25.448901	überforderung	0101000020E610000047240A2DEB723940B85B920376A14140
\x128b7fbf9612171a463a25	\x128b7f387850db5e4567fc	\x128b7f5a6f97c055f2b07b	35.270443	25.40292	abschiebung	0101000020E610000082E7DEC325673940503750E09DA24140
\x128b7fbf9612171a463a25	\x128b7f387850db5e4567fc	\x128b7f5a6f97c055f2b07b	35.270443	25.40292	hetzer	0101000020E610000082E7DEC325673940503750E09DA24140
\x128b7f28a8137eb6e11e55	\x128b7f1d399b4a4b83a962	\x128b7f9a932515ce88bcc9	35.270443	25.40292	refugees	0101000020E610000082E7DEC325673940503750E09DA24140
\x128b7f28a8137eb6e11e55	\x128b7f1d399b4a4b83a962	\x128b7f9a932515ce88bcc9	35.270443	25.40292	rights	0101000020E610000082E7DEC325673940503750E09DA24140
\x128b7fbf9612171a463a25	\x128b7f387850db5e4567fc	\x128b7f5a6f97c055f2b07b	35.270443	25.40292	sicherungsverwarung	0101000020E610000082E7DEC325673940503750E09DA24140
\x128b7f28a8137eb6e11e55	\x128b7f1d399b4a4b83a962	\x128b7f9a932515ce88bcc9	35.270443	25.40292	standup4humanrights	0101000020E610000082E7DEC325673940503750E09DA24140
\x128b7f28a8137eb6e11e55	\x128b7f1d399b4a4b83a962	\x128b7f9a932515ce88bcc9	35.270443	25.40292	standup4syria	0101000020E610000082E7DEC325673940503750E09DA24140
\x128b7f127ce90fc1e4df51	\x128b7fa81dd0a12d2866c5	\x128b7fc1e0683bf768ea71	35.271078	25.1230585	crete	0101000020E6100000ACFE08C3801F3940225514AFB2A24140
\x128b7f127ce90fc1e4df51	\x128b7fa81dd0a12d2866c5	\x128b7fc1e0683bf768ea71	35.271078	25.1230585	graffiti	0101000020E6100000ACFE08C3801F3940225514AFB2A24140
\x128b7f127ce90fc1e4df51	\x128b7fa81dd0a12d2866c5	\x128b7fc1e0683bf768ea71	35.271078	25.1230585	noborders	0101000020E6100000ACFE08C3801F3940225514AFB2A24140
\x128b7f127ce90fc1e4df51	\x128b7fa81dd0a12d2866c5	\x128b7fc1e0683bf768ea71	35.271078	25.1230585	refugeeswelcome	0101000020E6100000ACFE08C3801F3940225514AFB2A24140
\x128b7fba08ae8efadbcd3e	\x128b7fba3af71e758aad6b	\x128b7f68a98663e08043b4	35.271078	25.1230585	worldrefugeeday	0101000020E6100000ACFE08C3801F3940225514AFB2A24140
\x128b7fba08ae8efadbcd3e	\x128b7fba3af71e758aad6b	\x128b7f68a98663e08043b4	35.271078	25.1230585	ακροδεξιά	0101000020E6100000ACFE08C3801F3940225514AFB2A24140
\x128b7f9cb874f78ae67f10	\x128b7f94c7ac15239c914b	\x128b7f3bb89f47040355ec	35.2914108	-2.9694671	africa	0101000020E61000003A6288F777C107C0C1D9F7F24CA54140
\x128b7f9cb874f78ae67f10	\x128b7f94c7ac15239c914b	\x128b7f3bb89f47040355ec	35.2914108	-2.9694671	boza	0101000020E61000003A6288F777C107C0C1D9F7F24CA54140
\x128b7f9cb874f78ae67f10	\x128b7f94c7ac15239c914b	\x128b7f3bb89f47040355ec	35.2914108	-2.9694671	ceti	0101000020E61000003A6288F777C107C0C1D9F7F24CA54140
\x128b7f9cb874f78ae67f10	\x128b7f94c7ac15239c914b	\x128b7f3bb89f47040355ec	35.2914108	-2.9694671	farhana	0101000020E61000003A6288F777C107C0C1D9F7F24CA54140
\x128b7f9cb874f78ae67f10	\x128b7f94c7ac15239c914b	\x128b7f3bb89f47040355ec	35.2914108	-2.9694671	marruecos	0101000020E61000003A6288F777C107C0C1D9F7F24CA54140
\x128b7f9cb874f78ae67f10	\x128b7f94c7ac15239c914b	\x128b7f3bb89f47040355ec	35.2914108	-2.9694671	melilla	0101000020E61000003A6288F777C107C0C1D9F7F24CA54140
\x128b7f9cb874f78ae67f10	\x128b7f94c7ac15239c914b	\x128b7f3bb89f47040355ec	35.2914108	-2.9694671	migrant	0101000020E61000003A6288F777C107C0C1D9F7F24CA54140
\x128b7f9cb874f78ae67f10	\x128b7f94c7ac15239c914b	\x128b7f3bb89f47040355ec	35.2914108	-2.9694671	refugeeswelcome	0101000020E61000003A6288F777C107C0C1D9F7F24CA54140
\x128b7fb5f35d53ef587139	\x128b7fc376df941d68df06	\x128b7f85430335944e6435	35.29187	-2.9385	inmigración	0101000020E6100000355EBA490C8207C07E5704FF5BA54140
\x128b7fb5f35d53ef587139	\x128b7fc376df941d68df06	\x128b7f85430335944e6435	35.29187	-2.9385	lugaresfueradesitio	0101000020E6100000355EBA490C8207C07E5704FF5BA54140
\x128b7fb5f35d53ef587139	\x128b7fc376df941d68df06	\x128b7f85430335944e6435	35.29187	-2.9385	melilla	0101000020E6100000355EBA490C8207C07E5704FF5BA54140
\x128b7fb5f35d53ef587139	\x128b7fc376df941d68df06	\x128b7f85430335944e6435	35.29187	-2.9385	valla	0101000020E6100000355EBA490C8207C07E5704FF5BA54140
\x128b7fb5f35d53ef587139	\x128b7fc376df941d68df06	\x128b7f85430335944e6435	35.29187	-2.9385	viajes	0101000020E6100000355EBA490C8207C07E5704FF5BA54140
\x128b7fd2c86e846cc3dac7362269b817b3a232	\x128b7f98a2d7dd981e3f291ee163edea44051c	\x128b7f4c00001754bf517e75f9c1ae5240d0a4	35.292836	-2.946774	abrelamuralla	0101000020E6100000F59F353FFE9207C0B58B69A67BA54140
\x128b7f9f3d39ef8199514a0b6377a34cfe00fa	\x128b7f2c24f42b2869dcda743f8f4789a6978d	\x128b7fac8f02a6cb720c7a0b68ef8ac2fe5fa1	35.292836	-2.946774	africa	0101000020E6100000F59F353FFE9207C0B58B69A67BA54140
\x128b7f303532ddd59c13cf	\x128b7f8bdc9ccdfac16766	\x128b7f33db2fa20846e98d	35.292836	-2.946774	alhoceima	0101000020E6100000F59F353FFE9207C0B58B69A67BA54140
\x128b7f303532ddd59c13cf	\x128b7f8bdc9ccdfac16766	\x128b7f33db2fa20846e98d	35.292836	-2.946774	alhucemas	0101000020E6100000F59F353FFE9207C0B58B69A67BA54140
\x128b7f871ea5735e09df32	\x128b7fe71dbb1d509dcc1d	\x128b7fef02028f0c9bd71f	35.292836	-2.946774	alllivesmatter	0101000020E6100000F59F353FFE9207C0B58B69A67BA54140
\x128b7f6e1bf117a52036d6	\x128b7fa6c2220a2f8ce75b	\x128b7f626981bf35357ee6	35.292836	-2.946774	asilo	0101000020E6100000F59F353FFE9207C0B58B69A67BA54140
\x128b7f303532ddd59c13cf	\x128b7f8bdc9ccdfac16766	\x128b7f33db2fa20846e98d	35.292836	-2.946774	asilopolítico	0101000020E6100000F59F353FFE9207C0B58B69A67BA54140
\x128b7f150f51e9ae449ae9	\x128b7fce5d43ddf7383da1	\x128b7fadc9b7c58e8990ae	35.292836	-2.946774	australia	0101000020E6100000F59F353FFE9207C0B58B69A67BA54140
\x128b7f1eaa7a1bc6c4f322	\x128b7f78fef43a20c86f18	\x128b7feccef8ad3121eb2c	35.292836	-2.946774	barbarie	0101000020E6100000F59F353FFE9207C0B58B69A67BA54140
\x128b7f1eaa7a1bc6c4f322	\x128b7f78fef43a20c86f18	\x128b7feccef8ad3121eb2c	35.292836	-2.946774	bastaya	0101000020E6100000F59F353FFE9207C0B58B69A67BA54140
\x128b7f1eaa7a1bc6c4f322	\x128b7f148bcceef4e66282	\x128b7f13d78cb8af55658e	35.292836	-2.946774	blasco	0101000020E6100000F59F353FFE9207C0B58B69A67BA54140
\x128b7fdba8aef4c77ab6ed	\x128b7f8b2fee67b9c652db	\x128b7f7957f131922af48d	35.292836	-2.946774	bluemonday	0101000020E6100000F59F353FFE9207C0B58B69A67BA54140
\x128b7fdba8aef4c77ab6ed	\x128b7f9aa13210a790d3ba	\x128b7f7957f131922af48d	35.292836	-2.946774	blumonday	0101000020E6100000F59F353FFE9207C0B58B69A67BA54140
\x128b7f0b6377a34cfe00fa	\x128b7f2c24f42b2869dcda	\x128b7fac8f02a6cb720c7a	35.292836	-2.946774	borders	0101000020E6100000F59F353FFE9207C0B58B69A67BA54140
\x128b7f9f3d39ef8199514a	\x128b7fdc7ca155f1d51cd0	\x128b7f74f3b261c569f801	35.292836	-2.946774	bossa	0101000020E6100000F59F353FFE9207C0B58B69A67BA54140
\x128b7f362269b817b3a232	\x128b7f98a2d7dd981e3f29	\x128b7f4c00001754bf517e	35.292836	-2.946774	caravanafronterasur	0101000020E6100000F59F353FFE9207C0B58B69A67BA54140
\x128b7f1eaa7a1bc6c4f322	\x128b7f9c187d0a1ec18389	\x128b7f1967a05449cd4d57	35.292836	-2.946774	ceti	0101000020E6100000F59F353FFE9207C0B58B69A67BA54140
\x128b7f1eaa7a1bc6c4f322	\x128b7f9c187d0a1ec18389	\x128b7f1967a05449cd4d57	35.292836	-2.946774	ceuta	0101000020E6100000F59F353FFE9207C0B58B69A67BA54140
\x128b7fa2035efe30daccab	\x128b7f0edfc3fced3b613e	\x128b7f4997383c9ea21f82	35.292836	-2.946774	circulodesilencio	0101000020E6100000F59F353FFE9207C0B58B69A67BA54140
\x128b7f150f51e9ae449ae9	\x128b7f4ec64887a283e1bd	\x128b7f4316625e50467b21	35.292836	-2.946774	cnn	0101000020E6100000F59F353FFE9207C0B58B69A67BA54140
\x128b7f1eaa7a1bc6c4f322	\x128b7f24dcdb5336e4b095	\x128b7fb3dc75f181de3181	35.292836	-2.946774	colonial	0101000020E6100000F59F353FFE9207C0B58B69A67BA54140
\x128b7f303532ddd59c13cf	\x128b7f8bdc9ccdfac16766	\x128b7f33db2fa20846e98d	35.292836	-2.946774	ddhh	0101000020E6100000F59F353FFE9207C0B58B69A67BA54140
\x128b7f150f51e9ae449ae9	\x128b7fe61fb25db64543d94ec64887a283e1bd	\x128b7f4316625e50467b21	35.292836	-2.946774	deathpenalty	0101000020E6100000F59F353FFE9207C0B58B69A67BA54140
\x128b7f1eaa7a1bc6c4f322	\x128b7f24dcdb5336e4b095	\x128b7fb3dc75f181de3181	35.292836	-2.946774	decolonial	0101000020E6100000F59F353FFE9207C0B58B69A67BA54140
\x128b7fda2aff927e1143d1	\x128b7fc7ed20985130dc18	\x128b7f8d9c6cd8ff3171fa	35.292836	-2.946774	deportistasmelillenses	0101000020E6100000F59F353FFE9207C0B58B69A67BA54140
\x128b7fc89b7658ff3c453e	\x128b7fa6f99e835cbb6f9c369b47f0092f75c1	\x128b7f80094c8a681a5e5369da862bb164355e	35.292836	-2.946774	deportistassolidarios	0101000020E6100000F59F353FFE9207C0B58B69A67BA54140
\x128b7f1eaa7a1bc6c4f322	\x128b7f69ad306cdf6f3fa9	\x128b7f18bf1f6dae581b8b	35.292836	-2.946774	devergüenza	0101000020E6100000F59F353FFE9207C0B58B69A67BA54140
\x128b7f9f3d39ef8199514a	\x128b7f8e4b0bf52efbb6e7	\x128b7f400cf5e56e63ca87	35.292836	-2.946774	diadelrefugiado	0101000020E6100000F59F353FFE9207C0B58B69A67BA54140
\x128b7f9f3d39ef8199514a1eaa7a1bc6c4f322	\x128b7fabc90edc16e57a2e7204704a128b23d6	\x128b7f9b402b03449b6f924fdb915bf81a08ff	35.292836	-2.946774	diainternacionaldelmigrante	0101000020E6100000F59F353FFE9207C0B58B69A67BA54140
\x128b7fc7b59b6de6918ea8	\x128b7f9e750fb2296b3d0e2c34974ae5d197d5	\x128b7ffc621802fd569a0e	35.292836	-2.946774	elcascabel31e	0101000020E6100000F59F353FFE9207C0B58B69A67BA54140
\x128b7f1eaa7a1bc6c4f322	\x128b7f148bcceef4e66282	\x128b7f13d78cb8af55658e	35.292836	-2.946774	enhorabuena	0101000020E6100000F59F353FFE9207C0B58B69A67BA54140
\x128b7f9f3d39ef8199514a	\x128b7fc4c18c02940a759c	\x128b7f8ff0371d528b93b8	35.292836	-2.946774	españa	0101000020E6100000F59F353FFE9207C0B58B69A67BA54140
\x128b7f9f3d39ef8199514a	\x128b7f743f8f4789a6978d	\x128b7f0b68ef8ac2fe5fa1	35.292836	-2.946774	europa	0101000020E6100000F59F353FFE9207C0B58B69A67BA54140
\x128b7f0b6377a34cfe00fa5137cca3442d67fb	\x128b7f2c24f42b2869dcda560fabc67696b2f7	\x128b7fac8f02a6cb720c7af3808f2d4ed49836	35.292836	-2.946774	europe	0101000020E6100000F59F353FFE9207C0B58B69A67BA54140
\x128b7f150f51e9ae449ae9	\x128b7fe61fb25db64543d9	\x128b7f4316625e50467b21	35.292836	-2.946774	freeiran	0101000020E6100000F59F353FFE9207C0B58B69A67BA54140
\x128b7f09954d49fa8a93ec	\x128b7fb1a03fe09467ffa0	\x128b7fb7bb89fcdfc8fb22	35.292836	-2.946774	fronterasseguras	0101000020E6100000F59F353FFE9207C0B58B69A67BA54140
\x128b7f9f3d39ef8199514a303532ddd59c13cf362269b817b3a232	\x128b7f845083ad47ab6a4c8bdc9ccdfac1676698a2d7dd981e3f29dc7ca155f1d51cd0	\x128b7f33db2fa20846e98d4c00001754bf517e73bdc32327f9aac274f3b261c569f801	35.292836	-2.946774	fronterasur	0101000020E6100000F59F353FFE9207C0B58B69A67BA54140
\x128b7f9f3d39ef8199514a	\x128b7fc4c18c02940a759c	\x128b7f8ff0371d528b93b8	35.292836	-2.946774	frontier	0101000020E6100000F59F353FFE9207C0B58B69A67BA54140
\x128b7f303532ddd59c13cf	\x128b7f8bdc9ccdfac16766	\x128b7f33db2fa20846e98d	35.292836	-2.946774	hirak	0101000020E6100000F59F353FFE9207C0B58B69A67BA54140
\x128b7f5137cca3442d67fb	\x128b7f560fabc67696b2f7	\x128b7ff3808f2d4ed49836	35.292836	-2.946774	humanrights	0101000020E6100000F59F353FFE9207C0B58B69A67BA54140
\x128b7f5137cca3442d67fb	\x128b7f560fabc67696b2f7	\x128b7ff3808f2d4ed49836	35.292836	-2.946774	immigration	0101000020E6100000F59F353FFE9207C0B58B69A67BA54140
\x128b7fc7b59b6de6918ea8fb2fe449ba3d4b7c09954d49fa8a93ec1eaa7a1bc6c4f3226e1bf117a52036d6	\x128b7f93fd9efeb9c3832c9746a7f46a219a289c4b12cb3b20fa199e750fb2296b3d0ea5af7f2a94ec7766b1a03fe09467ffa0ba5f74e52f5ebf0bd3c4cc85967b8b74e19ac3a3916cb3a3f304a47ebf33357323120d1891aac93b24dcdb5336e4b09525716df8259850222c34974ae5d197d52ebdf6b8f92ddc0f30d07a6b8801a67a49f458a2a94577d151fde757264e29ca69ad306cdf6f3fa9	\x128b7f8f55a29a012199a1a33af5c157156efab3dc75f181de3181b7bb89fcdfc8fb22c38391ca6765a820c4feab588ec5a4faeb0580413235914ff04e35473cd2d536fc621802fd569a0e18bf1f6dae581b8b2dcf675469f5bc8a5209ac23aea33092	35.292836	-2.946774	inmigración	0101000020E6100000F59F353FFE9207C0B58B69A67BA54140
\x128b7f1eaa7a1bc6c4f322	\x128b7fc3e3af56a002106d	\x128b7fb42838c4341a4fbe	35.292836	-2.946774	inmigrantes	0101000020E6100000F59F353FFE9207C0B58B69A67BA54140
\x128b7f150f51e9ae449ae9	\x128b7f8332baaf857466dace5d43ddf7383da1e61fb25db64543d94ec64887a283e1bd	\x128b7fadc9b7c58e8990ae4316625e50467b21	35.292836	-2.946774	iran	0101000020E6100000F59F353FFE9207C0B58B69A67BA54140
\x128b7f1eaa7a1bc6c4f322	\x128b7fc3e3af56a002106d	\x128b7fb42838c4341a4fbe	35.292836	-2.946774	laespañadeallah	0101000020E6100000F59F353FFE9207C0B58B69A67BA54140
\x128b7f1eaa7a1bc6c4f322	\x128b7f915e8327d11a5a83	\x128b7f7d1c503caa9e1b4d	35.292836	-2.946774	libano	0101000020E6100000F59F353FFE9207C0B58B69A67BA54140
\x128b7f150f51e9ae449ae9	\x128b7f4ec64887a283e1bd	\x128b7f4316625e50467b21	35.292836	-2.946774	madrid	0101000020E6100000F59F353FFE9207C0B58B69A67BA54140
\x128b7f6183ee329e4fac3c	\x128b7fb6d9d0e57122008c	\x128b7fca56fd0d172ccf2b	35.292836	-2.946774	marokko	0101000020E6100000F59F353FFE9207C0B58B69A67BA54140
\x128b7fc7b59b6de6918ea8	\x128b7f9746a7f46a219a28	\x128b7f5209ac23aea33092	35.292836	-2.946774	marruecos	0101000020E6100000F59F353FFE9207C0B58B69A67BA54140
\x128b7fdba8aef4c77ab6ed	\x128b7f8b2fee67b9c652db9aa13210a790d3ba	\x128b7f7957f131922af48d	35.292836	-2.946774	mediterráneo	0101000020E6100000F59F353FFE9207C0B58B69A67BA54140
\x128b7f9f3d39ef8199514aa2035efe30daccabc7b59b6de6918ea8d2c86e846cc3dac7da2aff927e1143d109954d49fa8a93ec0b6377a34cfe00fa1eaa7a1bc6c4f322303532ddd59c13cf362269b817b3a2325137cca3442d67fb6183ee329e4fac3c6e1bf117a52036d6	\x128b7f845083ad47ab6a4c8bdc9ccdfac167668d65ee430d795da6906f2b12de9ca753915e8327d11a5a8398a2d7dd981e3f299c187d0a1ec18389a1b817ab36b59055a5af7f2a94ec7766b1a03fe09467ffa0b6d9d0e57122008cba5f74e52f5ebf0bc3e3af56a002106dc7ed20985130dc18dc7ca155f1d51cd0f304a47ebf333573fc9b96e19bc493a50edfc3fced3b613e148bcceef4e662821ee163edea44051c23120d1891aac93b23f68038abf913232b5a6b67e25789f02c24f42b2869dcda49f458a…	\x128b7f8d9c6cd8ff3171fa970a3cccff0bf9b29b72f8ce5ab34a8eac8f02a6cb720c7ab42838c4341a4fbeb7bb89fcdfc8fb22c38391ca6765a820c4feab588ec5a4faca56fd0d172ccf2bd5884daefbde3f1fd94c174140278ed6eb0580413235914ff04e35473cd2d536f3808f2d4ed498360b68ef8ac2fe5fa113d78cb8af55658e1967a05449cd4d572dcf675469f5bc8a33db2fa20846e98d4997383c9ea21f824c00001754bf517e73bdc32327f9aac274f3b261c569f80175f9c1ae5240d0a47d1c503…	35.292836	-2.946774	melilla	0101000020E6100000F59F353FFE9207C0B58B69A67BA54140
\x128b7f9f3d39ef8199514a	\x128b7f845083ad47ab6a4c	\x128b7f73bdc32327f9aac2	35.292836	-2.946774	migracion	0101000020E6100000F59F353FFE9207C0B58B69A67BA54140
\x128b7f1eaa7a1bc6c4f322	\x128b7f572f706274907937	\x128b7fd94c174140278ed6	35.292836	-2.946774	migraciones	0101000020E6100000F59F353FFE9207C0B58B69A67BA54140
\x128b7f1eaa7a1bc6c4f322	\x128b7f23f68038abf91323	\x128b7fd94c174140278ed6	35.292836	-2.946774	migraciòn	0101000020E6100000F59F353FFE9207C0B58B69A67BA54140
\x128b7f9f3d39ef8199514a	\x128b7f8d65ee430d795da653723858f2760281743f8f4789a6978d	\x128b7f970a3cccff0bf9b29b72f8ce5ab34a8e0b68ef8ac2fe5fa1	35.292836	-2.946774	migración	0101000020E6100000F59F353FFE9207C0B58B69A67BA54140
\x128b7f9f3d39ef8199514aa2035efe30daccab	\x128b7f845083ad47ab6a4ca1b817ab36b59055dc7ca155f1d51cd00edfc3fced3b613e743f8f4789a6978d	\x128b7f9b72f8ce5ab34a8e0b68ef8ac2fe5fa14997383c9ea21f8273bdc32327f9aac274f3b261c569f801	35.292836	-2.946774	migrantes	0101000020E6100000F59F353FFE9207C0B58B69A67BA54140
\x128b7f9f3d39ef8199514a0b6377a34cfe00fa5137cca3442d67fb6183ee329e4fac3c	\x128b7fb6d9d0e57122008cc4c18c02940a759cfc9b96e19bc493a52c24f42b2869dcda	\x128b7f8ff0371d528b93b8ac8f02a6cb720c7aca56fd0d172ccf2bf3808f2d4ed49836	35.292836	-2.946774	migration	0101000020E6100000F59F353FFE9207C0B58B69A67BA54140
\x128b7f303532ddd59c13cf	\x128b7f8bdc9ccdfac16766	\x128b7f33db2fa20846e98d	35.292836	-2.946774	movimientodelrif	0101000020E6100000F59F353FFE9207C0B58B69A67BA54140
\x128b7f5137cca3442d67fb	\x128b7ffc9b96e19bc493a5	\x128b7ff3808f2d4ed49836	35.292836	-2.946774	mugakzabalduz	0101000020E6100000F59F353FFE9207C0B58B69A67BA54140
\x128b7f303532ddd59c13cf	\x128b7f8bdc9ccdfac16766	\x128b7f33db2fa20846e98d	35.292836	-2.946774	muros	0101000020E6100000F59F353FFE9207C0B58B69A67BA54140
\x128b7f871ea5735e09df32	\x128b7fe71dbb1d509dcc1d	\x128b7fef02028f0c9bd71f	35.292836	-2.946774	muslimban	0101000020E6100000F59F353FFE9207C0B58B69A67BA54140
\x128b7f150f51e9ae449ae9	\x128b7fe61fb25db64543d94ec64887a283e1bd	\x128b7f4316625e50467b21	35.292836	-2.946774	no2rouhani	0101000020E6100000F59F353FFE9207C0B58B69A67BA54140
\x128b7f1eaa7a1bc6c4f322	\x128b7f23f68038abf91323572f706274907937	\x128b7fd94c174140278ed6	35.292836	-2.946774	palazon	0101000020E6100000F59F353FFE9207C0B58B69A67BA54140
\x128b7f1eaa7a1bc6c4f322	\x128b7f906f2b12de9ca753	\x128b7fd5884daefbde3f1f	35.292836	-2.946774	pasajeseguro	0101000020E6100000F59F353FFE9207C0B58B69A67BA54140
\x128b7f1eaa7a1bc6c4f322	\x128b7f148bcceef4e66282	\x128b7f13d78cb8af55658e	35.292836	-2.946774	periodismo	0101000020E6100000F59F353FFE9207C0B58B69A67BA54140
\x128b7fc7b59b6de6918ea8	\x128b7f23120d1891aac93b51fde757264e29ca	\x128b7f8f55a29a012199a12dcf675469f5bc8a	35.292836	-2.946774	psoe	0101000020E6100000F59F353FFE9207C0B58B69A67BA54140
\x128b7fc7b59b6de6918ea8	\x128b7fe19ac3a3916cb3a3	\x128b7f2dcf675469f5bc8a	35.292836	-2.946774	psoemelilla	0101000020E6100000F59F353FFE9207C0B58B69A67BA54140
\x128b7f1eaa7a1bc6c4f322	\x128b7f24dcdb5336e4b095	\x128b7fb3dc75f181de3181	35.292836	-2.946774	racismo	0101000020E6100000F59F353FFE9207C0B58B69A67BA54140
\x128b7f9f3d39ef8199514a	\x128b7f8e4b0bf52efbb6e7	\x128b7f400cf5e56e63ca87	35.292836	-2.946774	refugeeday	0101000020E6100000F59F353FFE9207C0B58B69A67BA54140
\x128b7fdba8aef4c77ab6ed150f51e9ae449ae9	\x128b7f8332baaf857466da8b2fee67b9c652db9aa13210a790d3bace5d43ddf7383da1e61fb25db64543d94ec64887a283e1bd	\x128b7fadc9b7c58e8990ae4316625e50467b217957f131922af48d	35.292836	-2.946774	refugees	0101000020E6100000F59F353FFE9207C0B58B69A67BA54140
\x128b7f1eaa7a1bc6c4f322	\x128b7f022ccd1b25a4997b19256546487d328a	\x128b7f1480dc0fa5219b30	35.292836	-2.946774	refugiad	0101000020E6100000F59F353FFE9207C0B58B69A67BA54140
\x128b7fd2c86e846cc3dac7362269b817b3a2326e1bf117a52036d6	\x128b7f98a2d7dd981e3f29e0a00f11270d7b8c1ee163edea44051c2b5a6b67e25789f05adbb6950709f964	\x128b7feac56b1a5a1caeee2d41b8f883aca6374c00001754bf517e75f9c1ae5240d0a4	35.292836	-2.946774	refugiadas	0101000020E6100000F59F353FFE9207C0B58B69A67BA54140
\x128b7f9f3d39ef8199514ad2c86e846cc3dac7df185b6e13d902aa1eaa7a1bc6c4f322	\x128b7f906f2b12de9ca753915e8327d11a5a839c187d0a1ec18389bac9625fd3cee095c3e3af56a002106d148bcceef4e6628223f68038abf91323572f7062749079375adbb6950709f964743f8f4789a6978d78fef43a20c86f187d1fa99ea17a3879	\x128b7f9fe3dee740df914ab42838c4341a4fbed5884daefbde3f1fd94c174140278ed6df6d591965b334a2eac56b1a5a1caeeeeccef8ad3121eb2c0b68ef8ac2fe5fa113d78cb8af55658e1967a05449cd4d577d1c503caa9e1b4d	35.292836	-2.946774	refugiados	0101000020E6100000F59F353FFE9207C0B58B69A67BA54140
\x128b7f6e1bf117a52036d6	\x128b7fa6c2220a2f8ce75b	\x128b7f626981bf35357ee6	35.292836	-2.946774	refugio	0101000020E6100000F59F353FFE9207C0B58B69A67BA54140
\x128b7f303532ddd59c13cf	\x128b7f8bdc9ccdfac16766	\x128b7f33db2fa20846e98d	35.292836	-2.946774	rif	0101000020E6100000F59F353FFE9207C0B58B69A67BA54140
\x128b7f1eaa7a1bc6c4f322	\x128b7f906f2b12de9ca753	\x128b7fd5884daefbde3f1f	35.292836	-2.946774	safepasage	0101000020E6100000F59F353FFE9207C0B58B69A67BA54140
\x128b7fdba8aef4c77ab6ed	\x128b7f8b2fee67b9c652db9aa13210a790d3ba	\x128b7f7957f131922af48d	35.292836	-2.946774	serrat	0101000020E6100000F59F353FFE9207C0B58B69A67BA54140
\x128b7f9f3d39ef8199514adf185b6e13d902aa	\x128b7f743f8f4789a6978d7d1fa99ea17a3879	\x128b7f9fe3dee740df914a0b68ef8ac2fe5fa1	35.292836	-2.946774	siria	0101000020E6100000F59F353FFE9207C0B58B69A67BA54140
\x128b7f5137cca3442d67fb	\x128b7ffc9b96e19bc493a5	\x128b7ff3808f2d4ed49836	35.292836	-2.946774	spain	0101000020E6100000F59F353FFE9207C0B58B69A67BA54140
\x128b7f150f51e9ae449ae9	\x128b7fe61fb25db64543d94ec64887a283e1bd	\x128b7f4316625e50467b21	35.292836	-2.946774	stopexecutionsiran	0101000020E6100000F59F353FFE9207C0B58B69A67BA54140
\x128b7f1eaa7a1bc6c4f322	\x128b7f906f2b12de9ca753	\x128b7fd5884daefbde3f1f	35.292836	-2.946774	tanger	0101000020E6100000F59F353FFE9207C0B58B69A67BA54140
\x128b7f150f51e9ae449ae9	\x128b7f8332baaf857466da	\x128b7fadc9b7c58e8990ae	35.292836	-2.946774	unhcr	0101000020E6100000F59F353FFE9207C0B58B69A67BA54140
\x128b7f303532ddd59c13cf	\x128b7f8bdc9ccdfac16766	\x128b7f33db2fa20846e98d	35.292836	-2.946774	valla	0101000020E6100000F59F353FFE9207C0B58B69A67BA54140
\x128b7f871ea5735e09df32	\x128b7fe71dbb1d509dcc1d	\x128b7fef02028f0c9bd71f	35.292836	-2.946774	whiteandonlywhitelivesmatter	0101000020E6100000F59F353FFE9207C0B58B69A67BA54140
\x128b7f9f3d39ef8199514a	\x128b7f8d65ee430d795da6	\x128b7f9b72f8ce5ab34a8e	35.292836	-2.946774	áfrica	0101000020E6100000F59F353FFE9207C0B58B69A67BA54140
\x128b7f05be3b499a5203ae	\x128b7ffc8091e189fea8c1	\x128b7fa588cd3499b45598	35.292958	24.3167125	afghanistan	0101000020E610000001BC051214513840008DD2A57FA54140
\x128b7f05be3b499a5203ae	\x128b7ffc8091e189fea8c1	\x128b7fa588cd3499b45598	35.292958	24.3167125	migrants	0101000020E610000001BC051214513840008DD2A57FA54140
\x128b7f05be3b499a5203ae	\x128b7ffc8091e189fea8c1	\x128b7fa588cd3499b45598	35.292958	24.3167125	refugees	0101000020E610000001BC051214513840008DD2A57FA54140
\x128b7f05be3b499a5203ae	\x128b7ffc8091e189fea8c1	\x128b7fa588cd3499b45598	35.292958	24.3167125	syria	0101000020E610000001BC051214513840008DD2A57FA54140
\x128b7f3e16f0354a7b5872	\x128b7fb8c73da737b4e62e	\x128b7fa3933398892a2c5a	35.3167	-2.95	asilum	0101000020E61000009A999999999907C0545227A089A84140
\x128b7f3e16f0354a7b5872	\x128b7fb8c73da737b4e62e	\x128b7fa3933398892a2c5a	35.3167	-2.95	ceti	0101000020E61000009A999999999907C0545227A089A84140
\x128b7f3e16f0354a7b5872	\x128b7fb8c73da737b4e62e	\x128b7fa3933398892a2c5a	35.3167	-2.95	ddhh	0101000020E61000009A999999999907C0545227A089A84140
\x128b7f3e16f0354a7b5872	\x128b7fb8c73da737b4e62e	\x128b7fa3933398892a2c5a	35.3167	-2.95	fronterasur	0101000020E61000009A999999999907C0545227A089A84140
\x128b7f3e16f0354a7b5872	\x128b7fb8c73da737b4e62e	\x128b7fa3933398892a2c5a	35.3167	-2.95	melilla	0101000020E61000009A999999999907C0545227A089A84140
\x128b7f3e16f0354a7b5872	\x128b7fb8c73da737b4e62e	\x128b7fa3933398892a2c5a	35.3167	-2.95	refugees	0101000020E61000009A999999999907C0545227A089A84140
\x128b7f3e16f0354a7b5872	\x128b7fb8c73da737b4e62e	\x128b7fa3933398892a2c5a	35.3167	-2.95	sirios	0101000020E61000009A999999999907C0545227A089A84140
\x128b7f8be37e047b609954	\x128b7fac2c6452f0354092	\x128b7fcf059d5810cae3f8	35.3243675	25.177907	love	0101000020E6100000BEBA2A508B2D39405131CEDF84A94140
\x128b7f8be37e047b609954	\x128b7fac2c6452f0354092	\x128b7fcf059d5810cae3f8	35.3243675	25.177907	peace	0101000020E6100000BEBA2A508B2D39405131CEDF84A94140
\x128b7f8be37e047b609954	\x128b7fac2c6452f0354092	\x128b7fcf059d5810cae3f8	35.3243675	25.177907	teachersmatter	0101000020E6100000BEBA2A508B2D39405131CEDF84A94140
\x128b7f8be37e047b609954	\x128b7fac2c6452f0354092	\x128b7fcf059d5810cae3f8	35.3243675	25.177907	withrefugees	0101000020E6100000BEBA2A508B2D39405131CEDF84A94140
\x128b7f2f36e0911cc09a6e	\x128b7f58aae7cfdebf221c	\x128b7fa6f56c5584b420d7	35.325	25.1306	balloons	0101000020E61000008CDB68006F2139409A99999999A94140
\x128b7f2f36e0911cc09a6e	\x128b7f58aae7cfdebf221c	\x128b7fa6f56c5584b420d7	35.325	25.1306	greece	0101000020E61000008CDB68006F2139409A99999999A94140
\x128b7f2f36e0911cc09a6e	\x128b7f58aae7cfdebf221c	\x128b7fa6f56c5584b420d7	35.325	25.1306	hiraklion	0101000020E61000008CDB68006F2139409A99999999A94140
\x128b7f2f36e0911cc09a6e	\x128b7f58aae7cfdebf221c	\x128b7fa6f56c5584b420d7	35.325	25.1306	january	0101000020E61000008CDB68006F2139409A99999999A94140
\x128b7f2f36e0911cc09a6e	\x128b7f58aae7cfdebf221c	\x128b7fa6f56c5584b420d7	35.325	25.1306	refugees	0101000020E61000008CDB68006F2139409A99999999A94140
\x128b7f2f36e0911cc09a6e	\x128b7f58aae7cfdebf221c	\x128b7fa6f56c5584b420d7	35.325	25.1306	steertphoto	0101000020E61000008CDB68006F2139409A99999999A94140
\x128b7f2f36e0911cc09a6e	\x128b7f58aae7cfdebf221c	\x128b7fa6f56c5584b420d7	35.325	25.1306	traveldiary	0101000020E61000008CDB68006F2139409A99999999A94140
\x128b7f2f36e0911cc09a6e	\x128b7f58aae7cfdebf221c	\x128b7fa6f56c5584b420d7	35.325	25.1306	travelingram	0101000020E61000008CDB68006F2139409A99999999A94140
\x128b7f2f36e0911cc09a6e	\x128b7f58aae7cfdebf221c	\x128b7fa6f56c5584b420d7	35.325	25.1306	winter	0101000020E61000008CDB68006F2139409A99999999A94140
\x128b7f6acd1f67baff76f3	\x128b7f920eabc66feb6cedcb2c29f3823764ba0ca75b4f929b93a9	\x128b7f72c44f9a25fea189	35.333799	5.767438	laithabujoda	0101000020E6100000A2D45E44DB1117400138F6ECB9AA4140
\x128b7f6acd1f67baff76f3	\x128b7f920eabc66feb6cedcb2c29f3823764ba0ca75b4f929b93a9	\x128b7f72c44f9a25fea189	35.333799	5.767438	worldrefugeeday	0101000020E6100000A2D45E44DB1117400138F6ECB9AA4140
\x128b7fe59234118191587e	\x128b7f070b7fb437ef4b3c	\x128b7f625a005b732753c8	35.3414925	24.621124	afd	0101000020E6100000BEC282FB019F384027AAB706B6AB4140
\x128b7fe59234118191587e	\x128b7f070b7fb437ef4b3c	\x128b7f625a005b732753c8	35.3414925	24.621124	ankommen	0101000020E6100000BEC282FB019F384027AAB706B6AB4140
\x128b7fe59234118191587e	\x128b7f070b7fb437ef4b3c	\x128b7f625a005b732753c8	35.3414925	24.621124	migranten	0101000020E6100000BEC282FB019F384027AAB706B6AB4140
\x128b7fe59234118191587e	\x128b7f070b7fb437ef4b3c	\x128b7f625a005b732753c8	35.3414925	24.621124	neuedeutsche	0101000020E6100000BEC282FB019F384027AAB706B6AB4140
\x128b7fe59234118191587e	\x128b7f070b7fb437ef4b3c	\x128b7f625a005b732753c8	35.3414925	24.621124	spätaussiedler	0101000020E6100000BEC282FB019F384027AAB706B6AB4140
\x128b7f127ce90fc1e4df51	\x128b7faeafe6aef1ef1a0f	\x128b7fc1e0683bf768ea71	35.34208198	25.14522953	crete	0101000020E610000072C331C32D2539405253A257C9AB4140
\x128b7f127ce90fc1e4df51	\x128b7faeafe6aef1ef1a0f	\x128b7fc1e0683bf768ea71	35.34208198	25.14522953	graffiti	0101000020E610000072C331C32D2539405253A257C9AB4140
\x128b7f127ce90fc1e4df51	\x128b7faeafe6aef1ef1a0f	\x128b7fc1e0683bf768ea71	35.34208198	25.14522953	noborders	0101000020E610000072C331C32D2539405253A257C9AB4140
\x128b7f127ce90fc1e4df51	\x128b7faeafe6aef1ef1a0f	\x128b7fc1e0683bf768ea71	35.34208198	25.14522953	refugeeswelcome	0101000020E610000072C331C32D2539405253A257C9AB4140
\x128b7f914ba3d25ef0f490	\x128b7f5411f4b57e50c8ee	\x128b7fc77a75aed8284173	35.345689	25.0125455	refugees	0101000020E61000004336902E3603394022CB82893FAC4140
\x128b7f914ba3d25ef0f490	\x128b7fa45bc86da95093405411f4b57e50c8ee	\x128b7fc77a75aed8284173	35.345689	25.0125455	worldrefugeeday	0101000020E61000004336902E3603394022CB82893FAC4140
\x128b7fe61e398662b2ec2c	\x128b7ff1abb87df7f7aad6	\x128b7f62161e299986e0fe	35.361228	25.280348	immigration	0101000020E6100000C07FF3E2C4473940233317B83CAE4140
\x128b7fe61e398662b2ec2c	\x128b7ff1abb87df7f7aad6	\x128b7f62161e299986e0fe	35.361228	25.280348	pma	0101000020E6100000C07FF3E2C4473940233317B83CAE4140
\x128b7f5b986ff8ab9d0e42	\x128b7f30e46ced28a482da	\x128b7f0ae6056e11641a8c	35.36320598	24.49207683	refugees	0101000020E610000027F843BFF87D3840E3E796887DAE4140
\x128b7f5b986ff8ab9d0e42	\x128b7f0b70f405fb78a0e6	\x128b7f49005868e09db6f7	35.36364212	24.4919365	nokidsincages	0101000020E61000006E35EB8CEF7D38408F6C32D38BAE4140
\x128b7f5b986ff8ab9d0e42	\x128b7f0b70f405fb78a0e6	\x128b7f49005868e09db6f7	35.36364212	24.4919365	stop	0101000020E61000006E35EB8CEF7D38408F6C32D38BAE4140
\x128b7f5b986ff8ab9d0e42	\x128b7f0b70f405fb78a0e6	\x128b7f49005868e09db6f7	35.36364212	24.4919365	worldrefugeeday2018	0101000020E61000006E35EB8CEF7D38408F6C32D38BAE4140
\x128b7f5b986ff8ab9d0e42	\x128b7f0b70f405fb78a0e6	\x128b7f49005868e09db6f7	35.36364212	24.4919365	ορμπαν	0101000020E61000006E35EB8CEF7D38408F6C32D38BAE4140
\x128b7f5b986ff8ab9d0e42	\x128b7f0b70f405fb78a0e6	\x128b7f49005868e09db6f7	35.36364212	24.4919365	παγκοσμια_ημερα_προσφυγων	0101000020E61000006E35EB8CEF7D38408F6C32D38BAE4140
\x128b7f5b986ff8ab9d0e42	\x128b7f5becd6272f66595d	\x128b7f49005868e09db6f7	35.3643222	24.49781035	nokidsincages	0101000020E61000003EDCC47F707F3840771A1F1CA2AE4140
\x128b7f5b986ff8ab9d0e42	\x128b7f5becd6272f66595d	\x128b7f49005868e09db6f7	35.3643222	24.49781035	stop	0101000020E61000003EDCC47F707F3840771A1F1CA2AE4140
\x128b7f5b986ff8ab9d0e42	\x128b7f5becd6272f66595d	\x128b7f49005868e09db6f7	35.3643222	24.49781035	worldrefugeeday2018	0101000020E61000003EDCC47F707F3840771A1F1CA2AE4140
\x128b7f5b986ff8ab9d0e42	\x128b7f5becd6272f66595d	\x128b7f49005868e09db6f7	35.3643222	24.49781035	ορμπαν	0101000020E61000003EDCC47F707F3840771A1F1CA2AE4140
\x128b7f5b986ff8ab9d0e42	\x128b7f5becd6272f66595d	\x128b7f49005868e09db6f7	35.3643222	24.49781035	ως_εδω	0101000020E61000003EDCC47F707F3840771A1F1CA2AE4140
\x128b7f8f6a6ad4dda44236	\x128b7f783c373a12a540f4	\x128b7f8e99076fc63fedbf	35.418441	23.9701305	refugee_agenda	0101000020E6100000255AF2785AF837401C2785798FB54140
\x128b7fc793fbc437b7d4de	\x128b7f55cb0bf7ebe0c2c1	\x128b7f5703b4bb64acfb50	35.420972	24.2083285	alemania	0101000020E610000021533E04553538400F441669E2B54140
\x128b7fc793fbc437b7d4de	\x128b7f55cb0bf7ebe0c2c1	\x128b7f5703b4bb64acfb50	35.420972	24.2083285	migrantes	0101000020E610000021533E04553538400F441669E2B54140
\x128b7fce9548a9c341f68906c645e85f10a476	\x128b7fa5a11f6a3ea9f0e111fcbb82b4889737	\x128b7fafe21799461a18bb56f88f67e999a467	35.420972	24.2083285	refugees	0101000020E610000021533E04553538400F441669E2B54140
\x128b7fce9548a9c341f689	\x128b7fa5a11f6a3ea9f0e1	\x128b7f56f88f67e999a467	35.420972	24.2083285	refugeeswelcome	0101000020E610000021533E04553538400F441669E2B54140
\x128b7f06c645e85f10a476	\x128b7f11fcbb82b4889737	\x128b7fafe21799461a18bb	35.420972	24.2083285	science	0101000020E610000021533E04553538400F441669E2B54140
\x128b7f3e6059270f0e4bc4	\x128b7fa0aff8d511203d84	\x128b7f7a2a10141d9ceb7a	35.46966	23.867219	migpol	0101000020E610000047787B1002DE3740A41EA2D11DBC4140
\x128b7f3e6059270f0e4bc4	\x128b7fa0aff8d511203d84	\x128b7f7a2a10141d9ceb7a	35.46966	23.867219	refugeeswelcome	0101000020E610000047787B1002DE3740A41EA2D11DBC4140
\x128b7f473656421d3ddc64	\x128b7f1f4fa4266d7abad8	\x128b7ff09468f2f39a3f22	35.49341544	12.60555504	accoglienza	0101000020E6100000B974694F0B3629401B12B53C28BF4140
\x128b7f473656421d3ddc64	\x128b7f1f4fa4266d7abad8	\x128b7ff09468f2f39a3f22	35.49341544	12.60555504	lampedusa	0101000020E6100000B974694F0B3629401B12B53C28BF4140
\x128b7ff087b127d7a61534473656421d3ddc64	\x128b7ffd20f1ab46d4d8a21f4fa4266d7abad8	\x128b7ff09468f2f39a3f224264ace5c695a487	35.49341544	12.60555504	migranti	0101000020E6100000B974694F0B3629401B12B53C28BF4140
\x128b7f473656421d3ddc64	\x128b7f1f4fa4266d7abad8	\x128b7ff09468f2f39a3f22	35.49341544	12.60555504	portadeuropa	0101000020E6100000B974694F0B3629401B12B53C28BF4140
\x128b7f473656421d3ddc64	\x128b7f1f4fa4266d7abad8	\x128b7ff09468f2f39a3f22	35.49341544	12.60555504	seawatch	0101000020E6100000B974694F0B3629401B12B53C28BF4140
\x128b7ff087b127d7a61534	\x128b7ffd20f1ab46d4d8a2	\x128b7f4264ace5c695a487	35.49341544	12.60555504	seawatch3	0101000020E6100000B974694F0B3629401B12B53C28BF4140
\x128b7ff087b127d7a61534	\x128b7ffd20f1ab46d4d8a2	\x128b7f4264ace5c695a487	35.49341544	12.60555504	vedetta	0101000020E6100000B974694F0B3629401B12B53C28BF4140
\x128b7fdde910e504378623	\x128b7f8a2336b08665d7a5	\x128b7f8eb6b3dab494a611	35.493449	12.605193	migranti	0101000020E610000048895DDBDB352940389F3A5629BF4140
\x128b7fdde910e504378623	\x128b7f8a2336b08665d7a5	\x128b7f8eb6b3dab494a611	35.493449	12.605193	minchia	0101000020E610000048895DDBDB352940389F3A5629BF4140
\x128b7fdde910e504378623	\x128b7f8a2336b08665d7a5	\x128b7f8eb6b3dab494a611	35.493449	12.605193	sedici07fr	0101000020E610000048895DDBDB352940389F3A5629BF4140
\x128b7f94d6b2d7c3976c07	\x128b7fe30da0564c1f7555	\x128b7f930f4289a69fd602	35.49684	12.625139	migranti	0101000020E610000086E81038124029401DACFF7398BF4140
\x128b7fd6bbfccecff01665	\x128b7f73203c5a8b22beff	\x128b7f8b2f0c329feee3fe	35.5	12.6	2017october25	0101000020E610000033333333333329400000000000C04140
\x128b7fb86df8377fd3ebb8	\x128b7ff8be8a18d37676fa	\x128b7fe6cf065847976c5d	35.5	12.6	3ottobre2013	0101000020E610000033333333333329400000000000C04140
\x128b7f89739f3e8a006f7a	\x128b7f3afe39a695ed7ef6	\x128b7fc0ed48c6cbb744ff	35.5	12.6	abbraccio	0101000020E610000033333333333329400000000000C04140
\x128b7fd24fedae50442f70	\x128b7f3c13464e224d8b71	\x128b7fa034a0aee1bc694e	35.5	12.6	archive	0101000020E610000033333333333329400000000000C04140
\x128b7f5f1bcb4a24e343d0	\x128b7f1ab7e6cb0399bc30	\x128b7f11e2a5742ae8f323	35.5	12.6	carolarackete	0101000020E610000033333333333329400000000000C04140
\x128b7f5f1bcb4a24e343d0	\x128b7f1ab7e6cb0399bc30	\x128b7f11e2a5742ae8f323	35.5	12.6	droitaladignité	0101000020E610000033333333333329400000000000C04140
\x128b7fd6bbfccecff01665	\x128b7f73203c5a8b22beff	\x128b7f8b2f0c329feee3fe	35.5	12.6	economic	0101000020E610000033333333333329400000000000C04140
\x128b7f2737cfdd88dbef4a	\x128b7fc39422f2acdccc60	\x128b7fc6bd7ab971b71f17	35.5	12.6	esseriumani	0101000020E610000033333333333329400000000000C04140
\x128b7f430d8ff869fe44bc	\x128b7fc3405cc4a29aade6	\x128b7f01b080bc3b441c2f	35.5	12.6	free	0101000020E610000033333333333329400000000000C04140
\x128b7f89739f3e8a006f7a	\x128b7f3afe39a695ed7ef6	\x128b7fc0ed48c6cbb744ff	35.5	12.6	hug	0101000020E610000033333333333329400000000000C04140
\x128b7fd6bbfccecff01665	\x128b7f73203c5a8b22beff	\x128b7f8b2f0c329feee3fe	35.5	12.6	immigration	0101000020E610000033333333333329400000000000C04140
\x128b7fb8359b46e54e7d0e	\x128b7fa153318749452ca2	\x128b7f7b058feaf89a77ec	35.5	12.6	immigrazione	0101000020E610000033333333333329400000000000C04140
\x128b7f5f1bcb4a24e343d0	\x128b7f1ab7e6cb0399bc30	\x128b7f11e2a5742ae8f323	35.5	12.6	italie	0101000020E610000033333333333329400000000000C04140
\x128b7fd6bbfccecff01665	\x128b7f73203c5a8b22beff	\x128b7f8b2f0c329feee3fe	35.5	12.6	italy	0101000020E610000033333333333329400000000000C04140
\x128b7fb8359b46e54e7d0eb86df8377fd3ebb8f087b127d7a615342737cfdd88dbef4a5f1bcb4a24e343d07ba71d6c5391f726	\x128b7fa153318749452ca2aced805fcb5c8701c39422f2acdccc60d7fb8ebb9289b5b6ebbe7ce58b174159f8be8a18d37676fa1ab7e6cb0399bc30	\x128b7fae52ebf402f697dfc6bd7ab971b71f17e6cf065847976c5d110044785c5d4fa811e2a5742ae8f32321cf42b9042cb1557b058feaf89a77ec	35.5	12.6	lampedusa	0101000020E610000033333333333329400000000000C04140
\x128b7f430d8ff869fe44bc	\x128b7fc3405cc4a29aade6	\x128b7f01b080bc3b441c2f	35.5	12.6	liberitutti	0101000020E610000033333333333329400000000000C04140
\x128b7f74b272caf04a103d	\x128b7f046d0e21fb762b3b	\x128b7f7c78620a6299282e	35.5	12.6	medicisenzafrontiere	0101000020E610000033333333333329400000000000C04140
\x128b7f89739f3e8a006f7a	\x128b7f3afe39a695ed7ef6	\x128b7fc0ed48c6cbb744ff	35.5	12.6	migrante	0101000020E610000033333333333329400000000000C04140
\x128b7fb8359b46e54e7d0eb86df8377fd3ebb8f087b127d7a615342737cfdd88dbef4a74b272caf04a103d7ba71d6c5391f726	\x128b7fa153318749452ca2aced805fcb5c8701c39422f2acdccc60d7fb8ebb9289b5b6ebbe7ce58b174159f8be8a18d37676fa046d0e21fb762b3b	\x128b7fae52ebf402f697dfc6bd7ab971b71f17e6cf065847976c5d110044785c5d4fa821cf42b9042cb1557b058feaf89a77ec7c78620a6299282e	35.5	12.6	migranti	0101000020E610000033333333333329400000000000C04140
\x128b7fb8359b46e54e7d0ed24fedae50442f70430d8ff869fe44bc5f1bcb4a24e343d0	\x128b7fa153318749452ca2c3405cc4a29aade61ab7e6cb0399bc303c13464e224d8b71	\x128b7fa034a0aee1bc694e01b080bc3b441c2f11e2a5742ae8f3237b058feaf89a77ec	35.5	12.6	migrants	0101000020E610000033333333333329400000000000C04140
\x128b7fb86df8377fd3ebb8	\x128b7ff8be8a18d37676fa	\x128b7fe6cf065847976c5d	35.5	12.6	naufragio	0101000020E610000033333333333329400000000000C04140
\x128b7f89739f3e8a006f7a	\x128b7f3afe39a695ed7ef6	\x128b7fc0ed48c6cbb744ff	35.5	12.6	naufrago	0101000020E610000033333333333329400000000000C04140
\x128b7f74b272caf04a103d	\x128b7f046d0e21fb762b3b	\x128b7f7c78620a6299282e	35.5	12.6	oceanviking	0101000020E610000033333333333329400000000000C04140
\x128b7fd24fedae50442f70	\x128b7f3c13464e224d8b71	\x128b7fa034a0aee1bc694e	35.5	12.6	refugeecrisis	0101000020E610000033333333333329400000000000C04140
\x128b7fd24fedae50442f70	\x128b7f3c13464e224d8b71	\x128b7fa034a0aee1bc694e	35.5	12.6	refugees	0101000020E610000033333333333329400000000000C04140
\x128b7fd6bbfccecff01665	\x128b7f73203c5a8b22beff	\x128b7f8b2f0c329feee3fe	35.5	12.6	right	0101000020E610000033333333333329400000000000C04140
\x128b7fb8359b46e54e7d0e	\x128b7fa153318749452ca2	\x128b7f7b058feaf89a77ec	35.5	12.6	rimpatri	0101000020E610000033333333333329400000000000C04140
\x128b7f89739f3e8a006f7a5f1bcb4a24e343d0	\x128b7f1ab7e6cb0399bc303afe39a695ed7ef6	\x128b7fc0ed48c6cbb744ff11e2a5742ae8f323	35.5	12.6	seawatch	0101000020E610000033333333333329400000000000C04140
\x128b7f89739f3e8a006f7a430d8ff869fe44bc	\x128b7fc3405cc4a29aade63afe39a695ed7ef6	\x128b7fc0ed48c6cbb744ff01b080bc3b441c2f	35.5	12.6	seawatch3	0101000020E610000033333333333329400000000000C04140
\x128b7fd6bbfccecff01665	\x128b7f73203c5a8b22beff	\x128b7f8b2f0c329feee3fe	35.5	12.6	selection	0101000020E610000033333333333329400000000000C04140
\x128b7fb86df8377fd3ebb8	\x128b7ff8be8a18d37676fa	\x128b7fe6cf065847976c5d	35.5	12.6	sicilia	0101000020E610000033333333333329400000000000C04140
\x128b7fb8359b46e54e7d0e	\x128b7fa153318749452ca2	\x128b7f7b058feaf89a77ec	35.5	12.6	trasferimenti	0101000020E610000033333333333329400000000000C04140
\x128b7fd35b05046d6f053e	\x128b7f7e5da1cf7071a5f6	\x128b7f166c2f291ca5b88d	35.5005767	12.605615	communication	0101000020E610000020EF552B13362940DFD1B5E512C04140
\x128b7fd35b05046d6f053e	\x128b7f7e5da1cf7071a5f6	\x128b7f166c2f291ca5b88d	35.5005767	12.605615	refugee	0101000020E610000020EF552B13362940DFD1B5E512C04140
\x128b7f75b03cfe917d862b	\x128b7fbb44d2b1102c83fc	\x128b7f243717c9d5fe4728	35.50143	12.61041	hope	0101000020E61000007F4DD6A887382940DC9DB5DB2EC04140
\x128b7f75b03cfe917d862b	\x128b7fbb44d2b1102c83fc	\x128b7f243717c9d5fe4728	35.50143	12.61041	lampedusa	0101000020E61000007F4DD6A887382940DC9DB5DB2EC04140
\x128b7f75b03cfe917d862b	\x128b7fbb44d2b1102c83fc	\x128b7f243717c9d5fe4728	35.50143	12.61041	migrants	0101000020E61000007F4DD6A887382940DC9DB5DB2EC04140
\x128b7f75b03cfe917d862b	\x128b7fbb44d2b1102c83fc	\x128b7f243717c9d5fe4728	35.50143	12.61041	stayhuman	0101000020E61000007F4DD6A887382940DC9DB5DB2EC04140
\x128b7fdde910e504378623	\x128b7f3d16698ca70910fd	\x128b7f92d310f72b258df5	35.501593	12.606835	migranti	0101000020E6100000E622BE13B336294086730D3334C04140
\x128b7f7daa1134d0b1d75f	\x128b7f374c24102f43a82a	\x128b7f85ee7d399bf5869f	35.50227316	12.60363054	lampedusa	0101000020E61000006955E80F0F352940E6EDA57C4AC04140
\x128b7f7daa1134d0b1d75f	\x128b7f374c24102f43a82a	\x128b7f85ee7d399bf5869f	35.50227316	12.60363054	love	0101000020E61000006955E80F0F352940E6EDA57C4AC04140
\x128b7f7daa1134d0b1d75f	\x128b7f374c24102f43a82a	\x128b7f85ee7d399bf5869f	35.50227316	12.60363054	refugees	0101000020E61000006955E80F0F352940E6EDA57C4AC04140
\x128b7f7daa1134d0b1d75f	\x128b7f374c24102f43a82a	\x128b7f85ee7d399bf5869f	35.50227316	12.60363054	refugeeswelcome	0101000020E61000006955E80F0F352940E6EDA57C4AC04140
\x128b7f7daa1134d0b1d75f	\x128b7f374c24102f43a82a	\x128b7f85ee7d399bf5869f	35.50227316	12.60363054	shipscemetery	0101000020E61000006955E80F0F352940E6EDA57C4AC04140
\x128b7f7daa1134d0b1d75f	\x128b7f374c24102f43a82a	\x128b7f85ee7d399bf5869f	35.50227316	12.60363054	visualanthropology	0101000020E61000006955E80F0F352940E6EDA57C4AC04140
\x128b7fdde910e504378623	\x128b7fd81a86a32d488b3c	\x128b7f06b5a5840b494bb8	35.503199	12.609377	migranti	0101000020E610000083DE1B4300382940A13028D368C04140
\x128b7fdde910e504378623	\x128b7fa2429acd6342f420	\x128b7f7e45ac225532eba9	35.503878	12.594387	migranti	0101000020E6100000C9552C7E53302940429605137FC04140
\x128b7f69c9e4c87d04c367	\x128b7f98e1a0ff1799a90e	\x128b7fbaea753487eb9037	35.504371	12.622228	azzurra	0101000020E61000009C4F1DAB943E294081069B3A8FC04140
\x128b7f69c9e4c87d04c367	\x128b7f98e1a0ff1799a90e	\x128b7fbaea753487eb9037	35.504371	12.622228	migranti	0101000020E61000009C4F1DAB943E294081069B3A8FC04140
\x128b7fd9022d15f86b20af	\x128b7f4af0077616525fc9	\x128b7faa9434b65ad376a0	35.51117	23.954232	afghan	0101000020E6100000F1CB608C48F437402259C0046EC14140
\x128b7fd9022d15f86b20af	\x128b7f4af0077616525fc9	\x128b7faa9434b65ad376a0	35.51117	23.954232	europe	0101000020E6100000F1CB608C48F437402259C0046EC14140
\x128b7fd9022d15f86b20af	\x128b7f4af0077616525fc9	\x128b7faa9434b65ad376a0	35.51117	23.954232	iraqi	0101000020E6100000F1CB608C48F437402259C0046EC14140
\x128b7fd9022d15f86b20af	\x128b7f4af0077616525fc9	\x128b7faa9434b65ad376a0	35.51117	23.954232	refugee	0101000020E6100000F1CB608C48F437402259C0046EC14140
\x128b7f45216446c084dac4	\x128b7f4348bdf413b1401d	\x128b7f784e0d1a6dbae5e5	35.51117	23.954232	refugeeswelcome	0101000020E6100000F1CB608C48F437402259C0046EC14140
\x128b7fd9022d15f86b20af	\x128b7f4af0077616525fc9	\x128b7faa9434b65ad376a0	35.51117	23.954232	syrian	0101000020E6100000F1CB608C48F437402259C0046EC14140
\x128b7f45216446c084dac4	\x128b7f4348bdf413b1401d	\x128b7f784e0d1a6dbae5e5	35.51117	23.954232	withrefugees	0101000020E6100000F1CB608C48F437402259C0046EC14140
\x128b7fd9022d15f86b20af	\x128b7f4af0077616525fc9	\x128b7faa9434b65ad376a0	35.51117	23.954232	yugoslavia	0101000020E6100000F1CB608C48F437402259C0046EC14140
\x128b7f72f766d97da8e6e0	\x128b7f59ecf09bfb2ab01e	\x128b7f59d72b8c2f18b87d	35.5122	24.0156	chania	0101000020E61000004ED1915CFE0338406F8104C58FC14140
\x128b7f72f766d97da8e6e0	\x128b7f59ecf09bfb2ab01e	\x128b7f59d72b8c2f18b87d	35.5122	24.0156	crete	0101000020E61000004ED1915CFE0338406F8104C58FC14140
\x128b7f72f766d97da8e6e0	\x128b7f59ecf09bfb2ab01e	\x128b7f59d72b8c2f18b87d	35.5122	24.0156	philoxenia	0101000020E61000004ED1915CFE0338406F8104C58FC14140
\x128b7f72f766d97da8e6e0	\x128b7f59ecf09bfb2ab01e	\x128b7f59d72b8c2f18b87d	35.5122	24.0156	refugees	0101000020E61000004ED1915CFE0338406F8104C58FC14140
\x128b7f72f766d97da8e6e0	\x128b7f59ecf09bfb2ab01e	\x128b7f59d72b8c2f18b87d	35.5122	24.0156	welcome	0101000020E61000004ED1915CFE0338406F8104C58FC14140
\x128b7f1f76b5848b5d38d5	\x128b7f004a0145bb562b2b	\x128b7f2a79b5815d66f401	35.5143465	24.0291365	firstworldproblems	0101000020E6100000B29E5A7D75073840F3272A1BD6C14140
\x128b7f1f76b5848b5d38d5	\x128b7f004a0145bb562b2b	\x128b7f2a79b5815d66f401	35.5143465	24.0291365	freedom	0101000020E6100000B29E5A7D75073840F3272A1BD6C14140
\x128b7fe8b2a2ba82d79bf4	\x128b7fc87036ed26bf243d	\x128b7f05c84404cfcaeeb5	35.5143465	24.0291365	globalgoals	0101000020E6100000B29E5A7D75073840F3272A1BD6C14140
\x128b7fe8b2a2ba82d79bf4	\x128b7fc87036ed26bf243d	\x128b7f05c84404cfcaeeb5	35.5143465	24.0291365	leavenoonebehind	0101000020E6100000B29E5A7D75073840F3272A1BD6C14140
\x128b7f1f76b5848b5d38d5	\x128b7f004a0145bb562b2b	\x128b7f2a79b5815d66f401	35.5143465	24.0291365	refugeeswelcome	0101000020E6100000B29E5A7D75073840F3272A1BD6C14140
\x128b7fe8b2a2ba82d79bf4	\x128b7fc87036ed26bf243d	\x128b7f05c84404cfcaeeb5	35.5143465	24.0291365	sdgs	0101000020E6100000B29E5A7D75073840F3272A1BD6C14140
\x128b7f4f9118db63bb317b	\x128b7f25a6087884d84de6	\x128b7fba4ede1c535ea71c	35.5161329	23.91967626	migranti	0101000020E61000008B9B43E76FEB3740E0F192A410C24140
\x128b7fdde910e504378623	\x128b7f2770c57d2027243f	\x128b7f4903e8581857bbc3	35.517522	12.632089	migranti	0101000020E61000009C525E2BA1432940F27A30293EC24140
\x128b7f4317fefdcce7c5f4	\x128b7f2a42daeb313a3aa9	\x128b7fa5b8e679c660b332	35.547845	24.1262465	burkini	0101000020E610000006BCCCB0512038407923F3C81FC64140
\x128b7f4317fefdcce7c5f4	\x128b7f2a42daeb313a3aa9	\x128b7fa5b8e679c660b332	35.547845	24.1262465	migrantcrisis	0101000020E610000006BCCCB0512038407923F3C81FC64140
\x128b7ff34a98b70c479840	\x128b7fcb19fca534a9a414	\x128b7f3b2f10484e58c788	35.5609735	-5.576667	caravanaint17	0101000020E6100000D0BA46CB814E16C01936CAFACDC74140
\x128b7ff34a98b70c479840	\x128b7fcb19fca534a9a414	\x128b7f3b2f10484e58c788	35.5609735	-5.576667	refugeesint17	0101000020E6100000D0BA46CB814E16C01936CAFACDC74140
\x128b7fc730f949cf1ffdbf	\x128b7ffb9d4804324b5126	\x128b7f10591d4195963c18	35.619022	-0.5709745	france	0101000020E6100000CF328B506C45E2BF94C0E61C3CCF4140
\x128b7f9b567840fa24bb3ec730f949cf1ffdbf	\x128b7ffb9d4804324b512609240b564b7affa6	\x128b7f815cf1abc92bef9910591d4195963c18	35.619022	-0.5709745	migrants	0101000020E6100000CF328B506C45E2BF94C0E61C3CCF4140
\x128b7f7edcd0bce4fecaea	\x128b7fad556cd0548b9559	\x128b7fd1213b8c5754e0e1	35.619022	-0.5709745	muslimban	0101000020E6100000CF328B506C45E2BF94C0E61C3CCF4140
\x128b7f9b567840fa24bb3e	\x128b7f09240b564b7affa6	\x128b7f815cf1abc92bef99	35.619022	-0.5709745	tebboune	0101000020E6100000CF328B506C45E2BF94C0E61C3CCF4140
\x128b7fff8583ff68e4d52c	\x128b7f675b22750ef4ee3e	\x128b7f5aee8beb3ed3a490	35.619022	-0.5709745	welcomerefugees	0101000020E6100000CF328B506C45E2BF94C0E61C3CCF4140
\x128b7fa50cac53f39f8cdb	\x128b7fc9802e1f9f7e678e	\x128b7f93f3a2ad48ec281c	35.653827	26.732187	circo	0101000020E61000006D8E739B70BB3A40F31E679AB0D34140
\x128b7fa50cac53f39f8cdb	\x128b7fc9802e1f9f7e678e	\x128b7f93f3a2ad48ec281c	35.653827	26.732187	rifugiati	0101000020E61000006D8E739B70BB3A40F31E679AB0D34140
\x128b7f328ba1ea3c6ba7ec	\x128b7f58a7c50660799146	\x128b7fd1ba5c47d0af01ed	35.684476	12.6002965	3ottobre	0101000020E610000078CE16105A332940CE72D9E89CD74140
\x128b7fc816ec4ec1f40fb4	\x128b7fbe977afd8b47926c	\x128b7f9ae89b4f258e01b6	35.684476	12.6002965	500mila	0101000020E610000078CE16105A332940CE72D9E89CD74140
\x128b7fc816ec4ec1f40fb4	\x128b7f23f86708226b03b5	\x128b7f759bd51b41337eff	35.684476	12.6002965	6mila	0101000020E610000078CE16105A332940CE72D9E89CD74140
\x128b7fa3ab7cf015043e420460e10e73002041	\x128b7f97141057159a5e6b5094283fe9c871fc	\x128b7ff37a505b5dd673a81377416b63a876dd	35.684476	12.6002965	accoglienza	0101000020E610000078CE16105A332940CE72D9E89CD74140
\x128b7f328ba1ea3c6ba7ec	\x128b7f7cb775b704a36e8c	\x128b7f8fdac37a5388c41f	35.684476	12.6002965	agadez	0101000020E610000078CE16105A332940CE72D9E89CD74140
\x128b7f0460e10e73002041	\x128b7f9011b60059d8891318b17bfa6c8408d35094283fe9c871fc	\x128b7fcc04265502490dc1f37a505b5dd673a8	35.684476	12.6002965	aisterritorio	0101000020E610000078CE16105A332940CE72D9E89CD74140
\x128b7f0460e10e73002041	\x128b7fa4ec9823c1b7ef48	\x128b7ff875f3ea130b8d63	35.684476	12.6002965	antonellaagnoli	0101000020E610000078CE16105A332940CE72D9E89CD74140
\x128b7ffb9ecb2372f0ea78	\x128b7f2b0dbfcc4bb36346	\x128b7f8bda1b84c5280014	35.684476	12.6002965	arrestatecarolarackete	0101000020E610000078CE16105A332940CE72D9E89CD74140
\x128b7fde2687242b24f3e3	\x128b7fbd0e9ff37c7fbfc2d7897151eb5166e2	\x128b7ff081745b53cbc6db	35.684476	12.6002965	asilo	0101000020E610000078CE16105A332940CE72D9E89CD74140
\x128b7fa3ab7cf015043e42	\x128b7fc823a17a0a96406d	\x128b7fac5c28309fb02e03	35.684476	12.6002965	awaremigrants	0101000020E610000078CE16105A332940CE72D9E89CD74140
\x128b7f328ba1ea3c6ba7ec	\x128b7f7cb775b704a36e8c	\x128b7f8fdac37a5388c41f	35.684476	12.6002965	bamako	0101000020E610000078CE16105A332940CE72D9E89CD74140
\x128b7f0460e10e73002041	\x128b7fa4ec9823c1b7ef48	\x128b7ff875f3ea130b8d63	35.684476	12.6002965	biblioteca	0101000020E610000078CE16105A332940CE72D9E89CD74140
\x128b7ffa80f270e3a6510b	\x128b7f22e1c5336ecae4b4	\x128b7fc4f7fb216881a448	35.684476	12.6002965	bigdata	0101000020E610000078CE16105A332940CE72D9E89CD74140
\x128b7facf64fcaf2e386f7	\x128b7fc65752ad4484271d	\x128b7fe1664018777c833e	35.684476	12.6002965	carolarackete	0101000020E610000078CE16105A332940CE72D9E89CD74140
\x128b7f0460e10e73002041	\x128b7f9011b60059d88913	\x128b7ff37a505b5dd673a8	35.684476	12.6002965	coesione	0101000020E610000078CE16105A332940CE72D9E89CD74140
\x128b7f328ba1ea3c6ba7ec	\x128b7f7cb775b704a36e8c	\x128b7f8fdac37a5388c41f	35.684476	12.6002965	dakar	0101000020E610000078CE16105A332940CE72D9E89CD74140
\x128b7fa3ab7cf015043e42	\x128b7f97141057159a5e6b	\x128b7f1377416b63a876dd	35.684476	12.6002965	dignità	0101000020E610000078CE16105A332940CE72D9E89CD74140
\x128b7fde2687242b24f3e3	\x128b7fbd0e9ff37c7fbfc2	\x128b7ff081745b53cbc6db	35.684476	12.6002965	diritto	0101000020E610000078CE16105A332940CE72D9E89CD74140
\x128b7f0460e10e73002041	\x128b7f9011b60059d88913	\x128b7ff37a505b5dd673a8	35.684476	12.6002965	economica	0101000020E610000078CE16105A332940CE72D9E89CD74140
\x128b7f7b71d8469c10aa04	\x128b7f3cc932699b360b17	\x128b7f636bc8b656b88383	35.684476	12.6002965	einwanderung	0101000020E610000078CE16105A332940CE72D9E89CD74140
\x128b7f66f4281fb4bdb18e	\x128b7f814674bc2f4a3d6f	\x128b7ff9857f226a31c6b5	35.684476	12.6002965	etuc	0101000020E610000078CE16105A332940CE72D9E89CD74140
\x128b7fdde910e504378623	\x128b7f17275e46ed5b78f5	\x128b7f8eb6b3dab494a611	35.684476	12.6002965	foggia	0101000020E610000078CE16105A332940CE72D9E89CD74140
\x128b7f6adcb35646db4965	\x128b7fe3167a5cc96bc5db	\x128b7f3d7ac269a4e4db5d	35.684476	12.6002965	football	0101000020E610000078CE16105A332940CE72D9E89CD74140
\x128b7fd53696ea5fff5264	\x128b7f87e6c971cd32df16	\x128b7f8aaec8473e57f6db	35.684476	12.6002965	foto	0101000020E610000078CE16105A332940CE72D9E89CD74140
\x128b7f0460e10e73002041	\x128b7f9011b60059d889135094283fe9c871fc	\x128b7ff37a505b5dd673a8	35.684476	12.6002965	giannamasu	0101000020E610000078CE16105A332940CE72D9E89CD74140
\x128b7f54fe0063632f4a63	\x128b7f8e0e96b8b100a1b3	\x128b7fd094db9fa66b7c61	35.684476	12.6002965	guardiacostiera	0101000020E610000078CE16105A332940CE72D9E89CD74140
\x128b7fde2687242b24f3e3	\x128b7fd7897151eb5166e2	\x128b7ff081745b53cbc6db	35.684476	12.6002965	hotspot	0101000020E610000078CE16105A332940CE72D9E89CD74140
\x128b7ffb9ecb2372f0ea78630b3bbf82c7f314	\x128b7f2b0dbfcc4bb363463303a783dcad8119	\x128b7f8bda1b84c528001478118d5477bde3c2	35.684476	12.6002965	immigrazione	0101000020E610000078CE16105A332940CE72D9E89CD74140
\x128b7f0460e10e73002041	\x128b7f5094283fe9c871fc	\x128b7ff37a505b5dd673a8	35.684476	12.6002965	internazionale	0101000020E610000078CE16105A332940CE72D9E89CD74140
\x128b7fc816ec4ec1f40fb43af3a4a9ac62cd9b	\x128b7fb6e23b0afdf1c363be977afd8b47926c	\x128b7f9ae89b4f258e01b63c5581effbc77cce	35.684476	12.6002965	italia	0101000020E610000078CE16105A332940CE72D9E89CD74140
\x128b7f596683c50c1ca1ce	\x128b7f13b7fb7fee5818d8	\x128b7fece5413d4d0ae12d	35.684476	12.6002965	italy	0101000020E610000078CE16105A332940CE72D9E89CD74140
\x128b7f7b71d8469c10aa04	\x128b7f3cc932699b360b17	\x128b7f636bc8b656b88383	35.684476	12.6002965	kirchensteuer	0101000020E610000078CE16105A332940CE72D9E89CD74140
\x128b7f91b5286bc7ce5f4695272839be7b96e1a3ab7cf015043e42c69ad07ea362ec6dd53696ea5fff5264dde910e5043786230460e10e73002041328ba1ea3c6ba7ec3af3a4a9ac62cd9b54fe0063632f4a63596683c50c1ca1ce66f4281fb4bdb18e7603ae0267ac2ff17b71d8469c10aa04	\x128b7f814674bc2f4a3d6f87e6c971cd32df168e0e96b8b100a1b39011b60059d8891396b9e4662a163db6a59fb00d3f42e075b6e23b0afdf1c363b896e78f8d1348dcc59562c01b224a2e125ba160f82d343f13b7fb7fee5818d818b17bfa6c8408d33cc932699b360b1748a5bcf5e4c0a843491c9587de4d56475094283fe9c871fc58a7c506607991467050e8e8d7d5be977cb775b704a36e8c	\x128b7f896b0e5ed76f3d3d8aaec8473e57f6db8fdac37a5388c41fcc04265502490dc1d094db9fa66b7c61d108ede47cae2249d1ba5c47d0af01eddc9588a3bdc66901e104312368ed552cece5413d4d0ae12df37a505b5dd673a8f50ea7fe7d2e966af9857f226a31c6b53c5581effbc77cce4a903c926bc433545d41178f0c90434c636bc8b656b883837327b5a37c153c73	35.684476	12.6002965	lampedusa	0101000020E610000078CE16105A332940CE72D9E89CD74140
\x128b7facf64fcaf2e386f7	\x128b7f889a98cf8a001849	\x128b7fe72f035e65991b0a	35.684476	12.6002965	malta	0101000020E610000078CE16105A332940CE72D9E89CD74140
\x128b7fc816ec4ec1f40fb4	\x128b7f23f86708226b03b5	\x128b7f759bd51b41337eff	35.684476	12.6002965	mare	0101000020E610000078CE16105A332940CE72D9E89CD74140
\x128b7fc816ec4ec1f40fb4	\x128b7fbe977afd8b47926c	\x128b7f9ae89b4f258e01b6	35.684476	12.6002965	mediterraneo	0101000020E610000078CE16105A332940CE72D9E89CD74140
\x128b7f0460e10e7300204154fe0063632f4a63	\x128b7f8e0e96b8b100a1b35094283fe9c871fc	\x128b7fd094db9fa66b7c61f37a505b5dd673a8	35.684476	12.6002965	migrante	0101000020E610000078CE16105A332940CE72D9E89CD74140
\x128b7f91b5286bc7ce5f46a3ab7cf015043e42acf64fcaf2e386f7c29c5d79ffaea04ac69ad07ea362ec6dc816ec4ec1f40fb4d53696ea5fff5264dde910e5043786230460e10e730020413268d0d904f1be79	\x128b7f87e6c971cd32df16889a98cf8a0018499011b60059d8891396b9e4662a163db697141057159a5e6ba4ec9823c1b7ef48a59fb00d3f42e075b896e78f8d1348dcb8af66ca9aa90f9bbe977afd8b47926cc59562c01b224a2ec65752ad4484271dc823a17a0a96406dd05b08f34d220d25e3b0799dd05dbd6afcfc9501c898c76d125ba160f82d343f17275e46ed5b78f518b17bfa6c8408d323f86708226b03b5606502045446c34061f74c3ad304b606627f9ac32a3b0f126a8bc5c79d3d3be27050e8e…	\x128b7f82c0b3e8b52c34d78aaec8473e57f6db8eb6b3dab494a6119ae89b4f258e01b6ac5c28309fb02e03c4aaa47d1c80201fcc04265502490dc1d108ede47cae2249dc9588a3bdc66901e104312368ed552ce1664018777c833ee72f035e65991b0af37a505b5dd673a8f50ea7fe7d2e966af875f3ea130b8d630492f9fcf62c3c8c1377416b63a876dd1cf84fa69227ad42379fde3d0c91e4094a903c926bc433545d41178f0c90434c759bd51b41337eff7e45ac225532eba9	35.684476	12.6002965	migranti	0101000020E610000078CE16105A332940CE72D9E89CD74140
\x128b7fa3ab7cf015043e42	\x128b7fd05b08f34d220d25	\x128b7f0492f9fcf62c3c8c	35.684476	12.6002965	migrants	0101000020E610000078CE16105A332940CE72D9E89CD74140
\x128b7fd2322e8be0da2f14	\x128b7fb98486fe470df4a7	\x128b7f0804167616bbf659	35.684476	12.6002965	migrantslivesmatters	0101000020E610000078CE16105A332940CE72D9E89CD74140
\x128b7ffa80f270e3a6510b596683c50c1ca1ce66f4281fb4bdb18e	\x128b7f814674bc2f4a3d6f13b7fb7fee5818d822e1c5336ecae4b4	\x128b7fc4f7fb216881a448ece5413d4d0ae12df9857f226a31c6b5	35.684476	12.6002965	migration	0101000020E610000078CE16105A332940CE72D9E89CD74140
\x128b7fa3ab7cf015043e42	\x128b7fb896e78f8d1348dc	\x128b7fdc9588a3bdc66901	35.684476	12.6002965	molofavaloro	0101000020E610000078CE16105A332940CE72D9E89CD74140
\x128b7f596683c50c1ca1ce	\x128b7f13b7fb7fee5818d8	\x128b7fece5413d4d0ae12d	35.684476	12.6002965	multiculturalism	0101000020E610000078CE16105A332940CE72D9E89CD74140
\x128b7fc816ec4ec1f40fb4	\x128b7f23f86708226b03b5	\x128b7f759bd51b41337eff	35.684476	12.6002965	navi	0101000020E610000078CE16105A332940CE72D9E89CD74140
\x128b7f7b71d8469c10aa04	\x128b7f3cc932699b360b17	\x128b7f636bc8b656b88383	35.684476	12.6002965	ngo	0101000020E610000078CE16105A332940CE72D9E89CD74140
\x128b7f95272839be7b96e1	\x128b7f491c9587de4d5647	\x128b7f896b0e5ed76f3d3d	35.684476	12.6002965	noborders	0101000020E610000078CE16105A332940CE72D9E89CD74140
\x128b7fc816ec4ec1f40fb4dde910e504378623	\x128b7fa59fb00d3f42e07523f86708226b03b5	\x128b7f4a903c926bc43354759bd51b41337eff	35.684476	12.6002965	ong	0101000020E610000078CE16105A332940CE72D9E89CD74140
\x128b7f328ba1ea3c6ba7ec	\x128b7f7cb775b704a36e8c	\x128b7f8fdac37a5388c41f	35.684476	12.6002965	ougadougou	0101000020E610000078CE16105A332940CE72D9E89CD74140
\x128b7fbf3e4b6cf83133a4fa80f270e3a6510b	\x128b7f1d9e1b6bb44b799a22e1c5336ecae4b4	\x128b7fc4f7fb216881a448d7fc9368053bb2af	35.684476	12.6002965	prixitalia	0101000020E610000078CE16105A332940CE72D9E89CD74140
\x128b7f596683c50c1ca1ce	\x128b7f13b7fb7fee5818d8	\x128b7fece5413d4d0ae12d	35.684476	12.6002965	protectpeoplenotborders	0101000020E610000078CE16105A332940CE72D9E89CD74140
\x128b7f0460e10e73002041	\x128b7f5094283fe9c871fc	\x128b7ff37a505b5dd673a8	35.684476	12.6002965	protezione	0101000020E610000078CE16105A332940CE72D9E89CD74140
\x128b7f3af3a4a9ac62cd9b	\x128b7fb6e23b0afdf1c363	\x128b7f3c5581effbc77cce	35.684476	12.6002965	refugeecrisis	0101000020E610000078CE16105A332940CE72D9E89CD74140
\x128b7fbf3e4b6cf83133a4	\x128b7f1d9e1b6bb44b799a	\x128b7fd7fc9368053bb2af	35.684476	12.6002965	refugeeradio	0101000020E610000078CE16105A332940CE72D9E89CD74140
\x128b7f328ba1ea3c6ba7ec6adcb35646db4965	\x128b7fe3167a5cc96bc5db58a7c506607991467cb775b704a36e8c	\x128b7f8fdac37a5388c41fd1ba5c47d0af01ed3d7ac269a4e4db5d	35.684476	12.6002965	refugees	0101000020E610000078CE16105A332940CE72D9E89CD74140
\x128b7f95272839be7b96e13af3a4a9ac62cd9b	\x128b7fb6e23b0afdf1c363491c9587de4d5647	\x128b7f896b0e5ed76f3d3d3c5581effbc77cce	35.684476	12.6002965	refugeeswelcome	0101000020E610000078CE16105A332940CE72D9E89CD74140
\x128b7f3af3a4a9ac62cd9b	\x128b7fb6e23b0afdf1c363	\x128b7f3c5581effbc77cce	35.684476	12.6002965	refugia2sinderechos	0101000020E610000078CE16105A332940CE72D9E89CD74140
\x128b7f3af3a4a9ac62cd9b7603ae0267ac2ff1	\x128b7fb6e23b0afdf1c363ed966598db73e6f048a5bcf5e4c0a843	\x128b7f3c5581effbc77cce7327b5a37c153c73	35.684476	12.6002965	refugiados	0101000020E610000078CE16105A332940CE72D9E89CD74140
\x128b7f0460e10e73002041	\x128b7f18b17bfa6c8408d3	\x128b7fcc04265502490dc1	35.684476	12.6002965	ricerca	0101000020E610000078CE16105A332940CE72D9E89CD74140
\x128b7fd53696ea5fff5264	\x128b7f87e6c971cd32df16	\x128b7f8aaec8473e57f6db	35.684476	12.6002965	richard	0101000020E610000078CE16105A332940CE72D9E89CD74140
\x128b7fd53696ea5fff5264	\x128b7f87e6c971cd32df16	\x128b7f8aaec8473e57f6db	35.684476	12.6002965	richardgere	0101000020E610000078CE16105A332940CE72D9E89CD74140
\x128b7fe712c82f94edd73f	\x128b7f910f76f00bd6d45a	\x128b7fa2135ec8992513aa	35.684476	12.6002965	rifugiati	0101000020E610000078CE16105A332940CE72D9E89CD74140
\x128b7fc816ec4ec1f40fb4	\x128b7fbe977afd8b47926c	\x128b7f9ae89b4f258e01b6	35.684476	12.6002965	sbarcati	0101000020E610000078CE16105A332940CE72D9E89CD74140
\x128b7fc816ec4ec1f40fb4	\x128b7f23f86708226b03b5	\x128b7f759bd51b41337eff	35.684476	12.6002965	sbarchi	0101000020E610000078CE16105A332940CE72D9E89CD74140
\x128b7ffb9ecb2372f0ea78	\x128b7f2b0dbfcc4bb36346	\x128b7f8bda1b84c5280014	35.684476	12.6002965	seawatch3	0101000020E610000078CE16105A332940CE72D9E89CD74140
\x128b7f596683c50c1ca1ce	\x128b7f13b7fb7fee5818d8	\x128b7fece5413d4d0ae12d	35.684476	12.6002965	sicilia	0101000020E610000078CE16105A332940CE72D9E89CD74140
\x128b7f0460e10e73002041	\x128b7f9011b60059d88913	\x128b7ff37a505b5dd673a8	35.684476	12.6002965	sociale	0101000020E610000078CE16105A332940CE72D9E89CD74140
\x128b7f0460e10e73002041	\x128b7f18b17bfa6c8408d3	\x128b7fcc04265502490dc1	35.684476	12.6002965	sociologica	0101000020E610000078CE16105A332940CE72D9E89CD74140
\x128b7f0460e10e73002041	\x128b7f5094283fe9c871fc	\x128b7ff37a505b5dd673a8	35.684476	12.6002965	sostenibilità	0101000020E610000078CE16105A332940CE72D9E89CD74140
\x128b7f0460e10e73002041	\x128b7fa4ec9823c1b7ef48	\x128b7ff875f3ea130b8d63	35.684476	12.6002965	sprar	0101000020E610000078CE16105A332940CE72D9E89CD74140
\x128b7fde2687242b24f3e3	\x128b7fd7897151eb5166e2	\x128b7ff081745b53cbc6db	35.684476	12.6002965	stato	0101000020E610000078CE16105A332940CE72D9E89CD74140
\x128b7f0460e10e73002041	\x128b7f18b17bfa6c8408d3	\x128b7fcc04265502490dc1	35.684476	12.6002965	stefaniatusini	0101000020E610000078CE16105A332940CE72D9E89CD74140
\x128b7f0460e10e73002041	\x128b7f5094283fe9c871fc	\x128b7ff37a505b5dd673a8	35.684476	12.6002965	straniero	0101000020E610000078CE16105A332940CE72D9E89CD74140
\x128b7f0460e10e73002041	\x128b7f9011b60059d8891318b17bfa6c8408d35094283fe9c871fc	\x128b7fcc04265502490dc1f37a505b5dd673a8	35.684476	12.6002965	summerschool	0101000020E610000078CE16105A332940CE72D9E89CD74140
\x128b7f6adcb35646db4965	\x128b7fe3167a5cc96bc5db	\x128b7f3d7ac269a4e4db5d	35.684476	12.6002965	survivors	0101000020E610000078CE16105A332940CE72D9E89CD74140
\x128b7f0460e10e73002041	\x128b7f9011b60059d88913	\x128b7ff37a505b5dd673a8	35.684476	12.6002965	territoriale	0101000020E610000078CE16105A332940CE72D9E89CD74140
\x128b7f66f4281fb4bdb18e	\x128b7f814674bc2f4a3d6f	\x128b7ff9857f226a31c6b5	35.684476	12.6002965	uil	0101000020E610000078CE16105A332940CE72D9E89CD74140
\x128b7f54fe0063632f4a63	\x128b7f8e0e96b8b100a1b3	\x128b7fd094db9fa66b7c61	35.684476	12.6002965	unanuovavita	0101000020E610000078CE16105A332940CE72D9E89CD74140
\x128b7f7603ae0267ac2ff1	\x128b7fed966598db73e6f0	\x128b7f7327b5a37c153c73	35.684476	12.6002965	venidya	0101000020E610000078CE16105A332940CE72D9E89CD74140
\x128b7fc816ec4ec1f40fb4	\x128b7f23f86708226b03b5	\x128b7f759bd51b41337eff	35.684476	12.6002965	weekend	0101000020E610000078CE16105A332940CE72D9E89CD74140
\x128b7f98af60a7bda36d57	\x128b7f4ca7f98ea283cf85	\x128b7fa719f9d7a56e885f	35.684476	12.6002965	withmigrants	0101000020E610000078CE16105A332940CE72D9E89CD74140
\x128b7f98af60a7bda36d57	\x128b7f4ca7f98ea283cf85	\x128b7fa719f9d7a56e885f	35.684476	12.6002965	withrefugees	0101000020E610000078CE16105A332940CE72D9E89CD74140
\x128b7fef88c0225a25b56d	\x128b7ffcdd7b82562c7889	\x128b7f1fa1ab7c70fb1566	35.7005636	2.8512097	année2017	0101000020E6100000C44DFC0747CF06404F626B11ACD94140
\x128b7fef88c0225a25b56d	\x128b7f0df40941f9337034	\x128b7f61c409a9351ac5dd	35.7005636	2.8512097	croyance	0101000020E6100000C44DFC0747CF06404F626B11ACD94140
\x128b7fef88c0225a25b56d	\x128b7ffcdd7b82562c7889	\x128b7f1fa1ab7c70fb1566	35.7005636	2.8512097	hommage	0101000020E6100000C44DFC0747CF06404F626B11ACD94140
\x128b7fef88c0225a25b56d	\x128b7f0df40941f9337034	\x128b7f61c409a9351ac5dd	35.7005636	2.8512097	religion	0101000020E6100000C44DFC0747CF06404F626B11ACD94140
\x128b7fef88c0225a25b56d	\x128b7ffcdd7b82562c78890df40941f9337034	\x128b7f1fa1ab7c70fb156661c409a9351ac5dd	35.7005636	2.8512097	réfugiés	0101000020E6100000C44DFC0747CF06404F626B11ACD94140
\x128b7fef88c0225a25b56d	\x128b7f67b35dade2c693fe	\x128b7fd5810b38e5c5ee62	35.7013523	2.8458948	migrants	0101000020E610000008DA2E7E64C40640B9BC83E9C5D94140
\x128b7fef88c0225a25b56d	\x128b7feeedad1940288fa5	\x128b7f5c9f976f2fcb0a0e	35.7013681	2.8458057	contribuables	0101000020E6100000C12962C735C4064095FA0D6EC6D94140
\x128b7fef88c0225a25b56d	\x128b7feeedad1940288fa5	\x128b7f5c9f976f2fcb0a0e	35.7013681	2.8458057	europe	0101000020E6100000C12962C735C4064095FA0D6EC6D94140
\x128b7fef88c0225a25b56d	\x128b7feeedad1940288fa5	\x128b7f5c9f976f2fcb0a0e	35.7013681	2.8458057	migrants	0101000020E6100000C12962C735C4064095FA0D6EC6D94140
\x128b7fef88c0225a25b56d	\x128b7feeedad1940288fa5	\x128b7f5c9f976f2fcb0a0e	35.7013681	2.8458057	économie	0101000020E6100000C12962C735C4064095FA0D6EC6D94140
\x128b7fef88c0225a25b56d	\x128b7f5553900b66143d15	\x128b7f290d76138b7d7930	35.7013692	2.8458046	immigration	0101000020E61000006E73BE3335C40640FA354877C6D94140
\x128b7fef88c0225a25b56d	\x128b7f5553900b66143d15	\x128b7f290d76138b7d7930	35.7013692	2.8458046	quotas	0101000020E61000006E73BE3335C40640FA354877C6D94140
\x128b7fef88c0225a25b56d	\x128b7f117680266590ca3a	\x128b7f290d76138b7d7930	35.7013707	2.8458066	immigration	0101000020E610000079ED2D4036C40640B26FDD83C6D94140
\x128b7fef88c0225a25b56d	\x128b7f117680266590ca3a	\x128b7f290d76138b7d7930	35.7013707	2.8458066	visatouristique	0101000020E610000079ED2D4036C40640B26FDD83C6D94140
\x128b7f4da2fc7844774f28	\x128b7fae0fb11c27846fe3	\x128b7fa86b2f168004e4a0	35.714069	-6.916355	20junio	0101000020E6100000B51A12F758AA1BC0310BED9C66DB4140
\x128b7fb2bc3076bacdbcc8	\x128b7f4b740ef1fecc9bdb	\x128b7f4ac039827cbf465d	35.714069	-6.916355	30j	0101000020E6100000B51A12F758AA1BC0310BED9C66DB4140
\x128b7f76b7f752bdb59891	\x128b7fd2b1a85af8cc6b83	\x128b7f0c5622382a1fc32d	35.714069	-6.916355	acnur	0101000020E6100000B51A12F758AA1BC0310BED9C66DB4140
\x128b7f61d1673536508d20	\x128b7f5cf41f143597204d	\x128b7ff13b9e0940b83b9a	35.714069	-6.916355	actualización	0101000020E6100000B51A12F758AA1BC0310BED9C66DB4140
\x128b7f61d1673536508d20	\x128b7f7348a7bbfecaa4d9	\x128b7f05b0683b765955a8	35.714069	-6.916355	alborán	0101000020E6100000B51A12F758AA1BC0310BED9C66DB4140
\x128b7f034c0f459fda5791	\x128b7f15ab1972b8e14faa	\x128b7fc8c3c49b4edd530e	35.714069	-6.916355	amnestyinternational	0101000020E6100000B51A12F758AA1BC0310BED9C66DB4140
\x128b7f8e948610feb3fe2e	\x128b7fcf1ce21ee9143c53	\x128b7f7b0d79c2aca92ae3	35.714069	-6.916355	antifascism	0101000020E6100000B51A12F758AA1BC0310BED9C66DB4140
\x128b7ff0403c13b166c8ba	\x128b7f8ca8a01471ab67c6338c7b47d02e7ac6	\x128b7f874ed3eeecda04fa7c3c90f4a7f87185	35.714069	-6.916355	asieleisers	0101000020E6100000B51A12F758AA1BC0310BED9C66DB4140
\x128b7fd9d1d3e6d40256e7f118720f47258be276b7f752bdb59891	\x128b7fa6be67d591a87f92d2b1a85af8cc6b830e2ad858621dbd9814e0fcfab63a0d3e1c80a04f4dc383f32a7072b2ec6fde33	\x128b7fe9e5bc9bacb5e07a0c5622382a1fc32d19819875645e1aca1f3bdbe18ddda591	35.714069	-6.916355	asilo	0101000020E6100000B51A12F758AA1BC0310BED9C66DB4140
\x128b7f44736e284e328e77	\x128b7ff33cdda3aa62c7cb	\x128b7f1f452039d89c65e8	35.714069	-6.916355	asiloquieredios	0101000020E6100000B51A12F758AA1BC0310BED9C66DB4140
\x128b7f362039ea4c656bde	\x128b7f6a3114216e7e98dd	\x128b7f9b39c5e2c415abd7	35.714069	-6.916355	asiloveo	0101000020E6100000B51A12F758AA1BC0310BED9C66DB4140
\x128b7f33621de450ca82c1	\x128b7fb3525032bb63641a	\x128b7f2420ac9a6de6d8be	35.714069	-6.916355	astral	0101000020E6100000B51A12F758AA1BC0310BED9C66DB4140
\x128b7f8572097fd7d07b9b03017676ecd8da006672d24ea741c1ad	\x128b7f8570943991577c49905a8c0241bfd436575155c7bc99c8f7	\x128b7faf1d2209e99b70ff505eb9be478dfae57720225305153d68	35.714069	-6.916355	asylum	0101000020E6100000B51A12F758AA1BC0310BED9C66DB4140
\x128b7f4f92b12c3593a281	\x128b7fdad645e6e5c55a5c	\x128b7f343ed03679f4648b	35.714069	-6.916355	ayuda	0101000020E6100000B51A12F758AA1BC0310BED9C66DB4140
\x128b7f88bfeef7a21db064b2bc3076bacdbcc8	\x128b7ff58c8260007f3d134b740ef1fecc9bdb	\x128b7f4ac039827cbf465d7dbf61a23ce606e2	35.714069	-6.916355	bcn	0101000020E6100000B51A12F758AA1BC0310BED9C66DB4140
\x128b7f7e783195995750a9	\x128b7f66526eacf8d30cca	\x128b7f224b82596da9d6be	35.714069	-6.916355	benefits	0101000020E6100000B51A12F758AA1BC0310BED9C66DB4140
\x128b7f61d1673536508d20	\x128b7f5cf41f143597204d	\x128b7ff13b9e0940b83b9a	35.714069	-6.916355	bomberos	0101000020E6100000B51A12F758AA1BC0310BED9C66DB4140
\x128b7ffd1d7af7056dfba1	\x128b7f037f7444246cb176	\x128b7fa9d05bdc3b39033d	35.714069	-6.916355	brexitshambles	0101000020E6100000B51A12F758AA1BC0310BED9C66DB4140
\x128b7fce77b1c80cfa0e54	\x128b7faa09a77668b3bf862d3246cadbbaa45d	\x128b7fc69425bd2e2e540d	35.714069	-6.916355	business	0101000020E6100000B51A12F758AA1BC0310BED9C66DB4140
\x128b7f2b26d152b8bee3b7	\x128b7fa6d2b8a1e3314597	\x128b7f20ddf4d8dbc356bb	35.714069	-6.916355	caravanaagrecia	0101000020E6100000B51A12F758AA1BC0310BED9C66DB4140
\x128b7f88bfeef7a21db064	\x128b7ff58c8260007f3d13	\x128b7f7dbf61a23ce606e2	35.714069	-6.916355	cassolada	0101000020E6100000B51A12F758AA1BC0310BED9C66DB4140
\x128b7fcea9f42088d89311	\x128b7f0b7807dc36b5a77f	\x128b7fee4fe489575eb083	35.714069	-6.916355	catalunya	0101000020E6100000B51A12F758AA1BC0310BED9C66DB4140
\x128b7fe5b548d7d96cb653	\x128b7f8c84ab81d91efcec	\x128b7f6c25544d6c430289	35.714069	-6.916355	cataluña	0101000020E6100000B51A12F758AA1BC0310BED9C66DB4140
\x128b7f61d1673536508d20	\x128b7f4d4db41ee2fa2c5f	\x128b7f46eb4f415bdb0b29	35.714069	-6.916355	ceuta	0101000020E6100000B51A12F758AA1BC0310BED9C66DB4140
\x128b7f6bb55105558458f2	\x128b7f31abeba5e6d43893	\x128b7f7d708c21abf12aca	35.714069	-6.916355	children	0101000020E6100000B51A12F758AA1BC0310BED9C66DB4140
\x128b7f250b001cdd079298	\x128b7faa257c4a6dbfe58c	\x128b7f5ca0eb919b79550a	35.714069	-6.916355	cnp	0101000020E6100000B51A12F758AA1BC0310BED9C66DB4140
\x128b7fce77b1c80cfa0e54	\x128b7f2d3246cadbbaa45d	\x128b7fc69425bd2e2e540d	35.714069	-6.916355	cognitive	0101000020E6100000B51A12F758AA1BC0310BED9C66DB4140
\x128b7f4f92b12c3593a281	\x128b7fdad645e6e5c55a5c	\x128b7f343ed03679f4648b	35.714069	-6.916355	colombia	0101000020E6100000B51A12F758AA1BC0310BED9C66DB4140
\x128b7f4f92b12c3593a281	\x128b7fdad645e6e5c55a5c	\x128b7f343ed03679f4648b	35.714069	-6.916355	compasión	0101000020E6100000B51A12F758AA1BC0310BED9C66DB4140
\x128b7f82d46018b67ff9c42aef8272c929cd6d4da2fc7844774f28	\x128b7f4b6ac048bc5ced5a72a5d133c5bb2cc2732cbcbc34ccdf087397982eceae154a	\x128b7fa86b2f168004e4a01687bb7047be1979788aadb2a99a70bc	35.714069	-6.916355	conlosrefugiados	0101000020E6100000B51A12F758AA1BC0310BED9C66DB4140
\x128b7f66f1a77e29fdad48	\x128b7f0469af3b282753d0	\x128b7fda6dcbd4f341f089	35.714069	-6.916355	conosce	0101000020E6100000B51A12F758AA1BC0310BED9C66DB4140
\x128b7f3f54039b926648c1	\x128b7fe26e4236822d7dda	\x128b7f9cdcda1b63051e8b	35.714069	-6.916355	contacontes	0101000020E6100000B51A12F758AA1BC0310BED9C66DB4140
\x128b7f53ea46c0034c8508	\x128b7fc98b4492121bb373	\x128b7fa493040816485607	35.714069	-6.916355	cristiano	0101000020E6100000B51A12F758AA1BC0310BED9C66DB4140
\x128b7f31ca605d96bd0d81	\x128b7fc41555e0358ef9af	\x128b7f45d1e7258fdd0a5c	35.714069	-6.916355	danblank	0101000020E6100000B51A12F758AA1BC0310BED9C66DB4140
\x128b7fce77b1c80cfa0e54	\x128b7f31e2d2df48e940bb	\x128b7fc69425bd2e2e540d	35.714069	-6.916355	dataanalytics	0101000020E6100000B51A12F758AA1BC0310BED9C66DB4140
\x128b7ff118720f47258be2	\x128b7f79582a6190797a74	\x128b7fe9869702513e4e1e	35.714069	-6.916355	deportaciones	0101000020E6100000B51A12F758AA1BC0310BED9C66DB4140
\x128b7ff118720f47258be2	\x128b7f3f767127aa577aeb	\x128b7fff83ca291394130f	35.714069	-6.916355	deportación	0101000020E6100000B51A12F758AA1BC0310BED9C66DB4140
\x128b7f94b712743c707592ff602abe644ca24c	\x128b7f92fccbcf4ce4fbdd5424f5e731f8da87	\x128b7f1f7d0239f381488060cb8929cd35d22b	35.714069	-6.916355	deportista	0101000020E6100000B51A12F758AA1BC0310BED9C66DB4140
\x128b7fce37ed622b6996a5ff602abe644ca24c1b673c04d52de75e31ca605d96bd0d81	\x128b7f87169dadbd4166cd94941beb9a58f5b49bb4687d4de37d6ba2c712d23228dc3cbb7590dda5dae25cc41555e0358ef9afe294749e9b618d7f456c66396d433a604adc1ba3ed99fa436ac0c2b1c4769137	\x128b7fb064c2d303ffe59ad161b678c767aff2e0fa9c64376a3f5603666d506002d8c545d1e7258fdd0a5c52a462c55e5cacf65d914c49f41068ab606fdb2263df1d107b78499dc6f343c17fdc33c170f002c3	35.714069	-6.916355	deportistas	0101000020E6100000B51A12F758AA1BC0310BED9C66DB4140
\x128b7fcc2b289acc277994	\x128b7fb82f3e6d4f960c05	\x128b7f72a923d852c31ac5	35.714069	-6.916355	deportvillage	0101000020E6100000B51A12F758AA1BC0310BED9C66DB4140
\x128b7f33621de450ca82c1	\x128b7f99d1297aaeb792bc	\x128b7f55f3b05b93ce8eb2	35.714069	-6.916355	derechoshumanos	0101000020E6100000B51A12F758AA1BC0310BED9C66DB4140
\x128b7fbb68694f15c936a1	\x128b7f98d8d8900c2eb489	\x128b7fcb4604913d45634e	35.714069	-6.916355	diadeeuropa	0101000020E6100000B51A12F758AA1BC0310BED9C66DB4140
\x128b7f48b260f73b419e49	\x128b7fec8ce9011f04816b1c6c53f65b79b4193ffb033e5209629f	\x128b7f023457eaa99953b3	35.714069	-6.916355	diadelosderechoshumanos	0101000020E6100000B51A12F758AA1BC0310BED9C66DB4140
\x128b7f57fb90f6bde1fa2f	\x128b7f52043ca2708e9079	\x128b7f7e4c3834566306f3	35.714069	-6.916355	diainternacionaldelmigrante	0101000020E6100000B51A12F758AA1BC0310BED9C66DB4140
\x128b7f82d46018b67ff9c497742402c4ce69ced058b06e0d6d5d01166b34f2277b360a2aef8272c929cd6d391b9f0183a10c6944736e284e328e774da2fc7844774f28	\x128b7f9de3c01056de93ffae0fb11c27846fe3b52283998ea39260ba932c2d83544e8fbaf903f1bc7e2ead00ce99075fd1d421105fd4f65da06b884b6ac048bc5ced5a6a3f4410c2a0b23f6f60e793ecec8af372a5d133c5bb2cc2732cbcbc34ccdf087397982eceae154a	\x128b7f8b06eb2e3518ac3aa86b2f168004e4a0d5cd93aab0903f00f58d4cd0bc7fa6641687bb7047be19793e33c634bb023c6c48d70d854a8b76c9788aadb2a99a70bc	35.714069	-6.916355	diamundialdelosrefugiados	0101000020E6100000B51A12F758AA1BC0310BED9C66DB4140
\x128b7f85e048affa62b2729813b71d6287c9fad54c98fca9bc09bee2b25c38ae678e793dc8001d8897cbcb5b928094f2e27c6166f1a77e29fdad48	\x128b7fd0c3f4fda0657492dccdeabb285fd1a4e9f6c0ac10050d8dfe703a8dfc2710070469af3b282753d00962f870c6da71d80dce6978c450d5bc1fa60f88247d8fc5	\x128b7f84922eba9193d48ec71e7fcd1f7a86b2da6dcbd4f341f089e774b479e9d76fb22c8a98559e21d28a4d4479e7fa0fdd09540bc0f4376f962d	35.714069	-6.916355	diamundialdelrefugiado	0101000020E6100000B51A12F758AA1BC0310BED9C66DB4140
\x128b7f9536ef624ce4b2dc	\x128b7f1df2d00aca7c6a8b	\x128b7f9b96ccd90f68be04	35.714069	-6.916355	dignity	0101000020E6100000B51A12F758AA1BC0310BED9C66DB4140
\x128b7f4f92b12c3593a281	\x128b7fdad645e6e5c55a5c	\x128b7f343ed03679f4648b	35.714069	-6.916355	donar	0101000020E6100000B51A12F758AA1BC0310BED9C66DB4140
\x128b7f7e783195995750a9	\x128b7f66526eacf8d30cca	\x128b7f224b82596da9d6be	35.714069	-6.916355	dutch	0101000020E6100000B51A12F758AA1BC0310BED9C66DB4140
\x128b7f523354815424dbb6	\x128b7f94c5da7cea67fcb5	\x128b7f926c1cbf7e2170fc	35.714069	-6.916355	díamundialdelrefugiado	0101000020E6100000B51A12F758AA1BC0310BED9C66DB4140
\x128b7fff602abe644ca24c	\x128b7f456c66396d433a60	\x128b7fd161b678c767aff2	35.714069	-6.916355	ecocardio	0101000020E6100000B51A12F758AA1BC0310BED9C66DB4140
\x128b7fce77b1c80cfa0e54	\x128b7f31e2d2df48e940bb	\x128b7fc69425bd2e2e540d	35.714069	-6.916355	ecommerce	0101000020E6100000B51A12F758AA1BC0310BED9C66DB4140
\x128b7f728d4b8f16dfa72f	\x128b7ff02367833837376d	\x128b7fac9bcdaa2162b6ad	35.714069	-6.916355	ecuador	0101000020E6100000B51A12F758AA1BC0310BED9C66DB4140
\x128b7f2dd85cfdd4cb5d1e	\x128b7fb0a7d2f9419f66a8	\x128b7f7bd5fa680e75ba98	35.714069	-6.916355	emigrantes	0101000020E6100000B51A12F758AA1BC0310BED9C66DB4140
\x128b7fe2b25c38ae678e79	\x128b7f1fa60f88247d8fc5	\x128b7f84922eba9193d48e	35.714069	-6.916355	empatia	0101000020E6100000B51A12F758AA1BC0310BED9C66DB4140
\x128b7f9536ef624ce4b2dc	\x128b7f1df2d00aca7c6a8b	\x128b7f9b96ccd90f68be04	35.714069	-6.916355	empowering	0101000020E6100000B51A12F758AA1BC0310BED9C66DB4140
\x128b7f958e6d5d38ef45d8	\x128b7f54a4777214f6bd0f	\x128b7f7e419bd277ae50bb	35.714069	-6.916355	eou2017	0101000020E6100000B51A12F758AA1BC0310BED9C66DB4140
\x128b7fe68665aae7193034	\x128b7f683cae79c4e45e68	\x128b7fdcd42f2cf28a9988	35.714069	-6.916355	espana	0101000020E6100000B51A12F758AA1BC0310BED9C66DB4140
\x128b7f4f92b12c3593a281	\x128b7fdad645e6e5c55a5c	\x128b7f343ed03679f4648b	35.714069	-6.916355	espanol	0101000020E6100000B51A12F758AA1BC0310BED9C66DB4140
\x128b7ff118720f47258be24f92b12c3593a281728d4b8f16dfa72f	\x128b7fdad645e6e5c55a5cf02367833837376d79582a6190797a74	\x128b7fac9bcdaa2162b6ade9869702513e4e1e343ed03679f4648b	35.714069	-6.916355	españa	0101000020E6100000B51A12F758AA1BC0310BED9C66DB4140
\x128b7f150f51e9ae449ae9	\x128b7faf15baf16ccf8737210f7836366f475d69c459caa797b53a	\x128b7f69784abec205db70	35.714069	-6.916355	euenergysecurity	0101000020E6100000B51A12F758AA1BC0310BED9C66DB4140
\x128b7f150f51e9ae449ae9	\x128b7faf15baf16ccf8737210f7836366f475d69c459caa797b53a	\x128b7f69784abec205db70	35.714069	-6.916355	euiran	0101000020E6100000B51A12F758AA1BC0310BED9C66DB4140
\x128b7fa2209c6461832b43cea9f42088d89311	\x128b7f90b541678b3a33adca4d5aadaf52dc72	\x128b7fcf4519e82c8d19b91c93e3eab7b17a79	35.714069	-6.916355	europa	0101000020E6100000B51A12F758AA1BC0310BED9C66DB4140
\x128b7fcea9f42088d89311	\x128b7f31284d17c9ca6328	\x128b7fee5ba91425412601	35.714069	-6.916355	europe	0101000020E6100000B51A12F758AA1BC0310BED9C66DB4140
\x128b7f728d4b8f16dfa72f	\x128b7ff02367833837376d	\x128b7fac9bcdaa2162b6ad	35.714069	-6.916355	expat	0101000020E6100000B51A12F758AA1BC0310BED9C66DB4140
\x128b7f57fb90f6bde1fa2f	\x128b7f52043ca2708e9079	\x128b7f7e4c3834566306f3	35.714069	-6.916355	extranjero	0101000020E6100000B51A12F758AA1BC0310BED9C66DB4140
\x128b7f4da2fc7844774f28	\x128b7f4b6ac048bc5ced5a	\x128b7fa86b2f168004e4a0	35.714069	-6.916355	felilunes	0101000020E6100000B51A12F758AA1BC0310BED9C66DB4140
\x128b7f82d46018b67ff9c42aef8272c929cd6d4da2fc7844774f28	\x128b7fae0fb11c27846fe372a5d133c5bb2cc2732cbcbc34ccdf087397982eceae154a	\x128b7fa86b2f168004e4a01687bb7047be1979788aadb2a99a70bc	35.714069	-6.916355	felizlunes	0101000020E6100000B51A12F758AA1BC0310BED9C66DB4140
\x128b7fd54c98fca9bc09be	\x128b7fd0c3f4fda0657492	\x128b7f4d4479e7fa0fdd09	35.714069	-6.916355	felizmiércoles	0101000020E6100000B51A12F758AA1BC0310BED9C66DB4140
\x128b7f44736e284e328e77	\x128b7ff33cdda3aa62c7cb	\x128b7f1f452039d89c65e8	35.714069	-6.916355	felizviernes	0101000020E6100000B51A12F758AA1BC0310BED9C66DB4140
\x128b7f8e948610feb3fe2e	\x128b7fcf1ce21ee9143c53	\x128b7f7b0d79c2aca92ae3	35.714069	-6.916355	feminism	0101000020E6100000B51A12F758AA1BC0310BED9C66DB4140
\x128b7fce37ed622b6996a5	\x128b7f4adc1ba3ed99fa43	\x128b7f7fdc33c170f002c3	35.714069	-6.916355	festival	0101000020E6100000B51A12F758AA1BC0310BED9C66DB4140
\x128b7f1b673c04d52de75e	\x128b7f94941beb9a58f5b4e294749e9b618d7f6ac0c2b1c4769137	\x128b7f03666d506002d8c55d914c49f41068ab606fdb2263df1d10	35.714069	-6.916355	footgolf	0101000020E6100000B51A12F758AA1BC0310BED9C66DB4140
\x128b7fce77b1c80cfa0e54	\x128b7f31e2d2df48e940bb	\x128b7fc69425bd2e2e540d	35.714069	-6.916355	forecast	0101000020E6100000B51A12F758AA1BC0310BED9C66DB4140
\x128b7f4f92b12c3593a281	\x128b7fdad645e6e5c55a5c	\x128b7f343ed03679f4648b	35.714069	-6.916355	fotografía	0101000020E6100000B51A12F758AA1BC0310BED9C66DB4140
\x128b7fe5b548d7d96cb653	\x128b7f8c84ab81d91efcec	\x128b7f6c25544d6c430289	35.714069	-6.916355	franco	0101000020E6100000B51A12F758AA1BC0310BED9C66DB4140
\x128b7f53ea46c0034c8508	\x128b7f6205fcdba0fe77f3	\x128b7f617b9e857c902afe	35.714069	-6.916355	freeopenarms	0101000020E6100000B51A12F758AA1BC0310BED9C66DB4140
\x128b7f66f1a77e29fdad48	\x128b7f0469af3b282753d0	\x128b7fda6dcbd4f341f089	35.714069	-6.916355	frontiere	0101000020E6100000B51A12F758AA1BC0310BED9C66DB4140
\x128b7f31ca605d96bd0d81	\x128b7f87169dadbd4166cd9bb4687d4de37d6bbb7590dda5dae25cc41555e0358ef9af	\x128b7fe0fa9c64376a3f5645d1e7258fdd0a5c52a462c55e5cacf67b78499dc6f343c1	35.714069	-6.916355	fútbol	0101000020E6100000B51A12F758AA1BC0310BED9C66DB4140
\x128b7f31ca605d96bd0d81	\x128b7fa2c712d23228dc3c	\x128b7fb064c2d303ffe59a	35.714069	-6.916355	fútboliq	0101000020E6100000B51A12F758AA1BC0310BED9C66DB4140
\x128b7ff0403c13b166c8ba	\x128b7f8ca8a01471ab67c6	\x128b7f874ed3eeecda04fa	35.714069	-6.916355	gelukszoekers	0101000020E6100000B51A12F758AA1BC0310BED9C66DB4140
\x128b7f4f92b12c3593a281	\x128b7fdad645e6e5c55a5c	\x128b7f343ed03679f4648b	35.714069	-6.916355	gente	0101000020E6100000B51A12F758AA1BC0310BED9C66DB4140
\x128b7f66f1a77e29fdad48	\x128b7fe9f6c0ac10050d8d	\x128b7fda6dcbd4f341f089	35.714069	-6.916355	giornatamondialedelrifugiato	0101000020E6100000B51A12F758AA1BC0310BED9C66DB4140
\x128b7f53ea46c0034c8508	\x128b7fc98b4492121bb373	\x128b7fa493040816485607	35.714069	-6.916355	graciascristiano	0101000020E6100000B51A12F758AA1BC0310BED9C66DB4140
\x128b7f61d1673536508d20	\x128b7f7348a7bbfecaa4d9	\x128b7f05b0683b765955a8	35.714069	-6.916355	granada	0101000020E6100000B51A12F758AA1BC0310BED9C66DB4140
\x128b7f53224891e3c5386f	\x128b7f7ab0e2a99d856e45	\x128b7f64ad778a371131ed	35.714069	-6.916355	grandes	0101000020E6100000B51A12F758AA1BC0310BED9C66DB4140
\x128b7fae7a4cc8e1ad7b5661d1673536508d20	\x128b7f5cf41f143597204d65fdd03a6700c30c	\x128b7f8873a8d5997fbdd2f13b9e0940b83b9a	35.714069	-6.916355	grecia	0101000020E6100000B51A12F758AA1BC0310BED9C66DB4140
\x128b7f2dd85cfdd4cb5d1e	\x128b7fa5728628f4f61739	\x128b7f7bd5fa680e75ba98	35.714069	-6.916355	guerracivil	0101000020E6100000B51A12F758AA1BC0310BED9C66DB4140
\x128b7f2b26d152b8bee3b7	\x128b7fa6d2b8a1e3314597	\x128b7f20ddf4d8dbc356bb	35.714069	-6.916355	guztionarteanlordezakegu	0101000020E6100000B51A12F758AA1BC0310BED9C66DB4140
\x128b7f4da2fc7844774f28	\x128b7fae0fb11c27846fe3	\x128b7fa86b2f168004e4a0	35.714069	-6.916355	gym	0101000020E6100000B51A12F758AA1BC0310BED9C66DB4140
\x128b7f33621de450ca82c1	\x128b7fd6544806349b228c	\x128b7fd2118d748e65a763	35.714069	-6.916355	hablamos	0101000020E6100000B51A12F758AA1BC0310BED9C66DB4140
\x128b7fe527e904a5fb2724	\x128b7f3e0887548d4a73e3	\x128b7fb1133619d4436e25	35.714069	-6.916355	historias	0101000020E6100000B51A12F758AA1BC0310BED9C66DB4140
\x128b7fd54c98fca9bc09be	\x128b7fd0c3f4fda0657492	\x128b7f4d4479e7fa0fdd09	35.714069	-6.916355	hitler	0101000020E6100000B51A12F758AA1BC0310BED9C66DB4140
\x128b7f8e948610feb3fe2e	\x128b7fcf1ce21ee9143c53	\x128b7f7b0d79c2aca92ae3	35.714069	-6.916355	humaninterest	0101000020E6100000B51A12F758AA1BC0310BED9C66DB4140
\x128b7fe527e904a5fb2724	\x128b7f3e0887548d4a73e3	\x128b7fb1133619d4436e25	35.714069	-6.916355	humano	0101000020E6100000B51A12F758AA1BC0310BED9C66DB4140
\x128b7f8e948610feb3fe2e150f51e9ae449ae9	\x128b7faf15baf16ccf8737cf1ce21ee9143c53210f7836366f475d69c459caa797b53a	\x128b7f69784abec205db707b0d79c2aca92ae3	35.714069	-6.916355	humanrights	0101000020E6100000B51A12F758AA1BC0310BED9C66DB4140
\x128b7f48b260f73b419e49	\x128b7fec8ce9011f04816b1c6c53f65b79b4193ffb033e5209629f	\x128b7f023457eaa99953b3	35.714069	-6.916355	humanrightsday	0101000020E6100000B51A12F758AA1BC0310BED9C66DB4140
\x128b7f520241ca9a044c5d	\x128b7fbef053b711c0ef2e	\x128b7f7a41837ffc00a360	35.714069	-6.916355	ikea	0101000020E6100000B51A12F758AA1BC0310BED9C66DB4140
\x128b7f6bb55105558458f2	\x128b7fb1da3ec6e76189de262f5f2e4111529f	\x128b7ffc02b466f639b053	35.714069	-6.916355	immigratie	0101000020E6100000B51A12F758AA1BC0310BED9C66DB4140
\x128b7f357b5c3ad68a6799	\x128b7f98f25e064b321939	\x128b7fdf2d25dc078bb82d	35.714069	-6.916355	immigration	0101000020E6100000B51A12F758AA1BC0310BED9C66DB4140
\x128b7fe68665aae7193034	\x128b7f683cae79c4e45e68	\x128b7fdcd42f2cf28a9988	35.714069	-6.916355	impuestos	0101000020E6100000B51A12F758AA1BC0310BED9C66DB4140
\x128b7fcea9f42088d89311	\x128b7f0b7807dc36b5a77f	\x128b7fee4fe489575eb083	35.714069	-6.916355	independetismo	0101000020E6100000B51A12F758AA1BC0310BED9C66DB4140
\x128b7fa2209c6461832b43cea9f42088d89311e5b548d7d96cb65348b260f73b419e4961d1673536508d206bfc4dbd414c1630	\x128b7f8217aee33da6bcc88c84ab81d91efcec90b541678b3a33adec8ce9011f04816b050bc2f2b11fe5db0b7807dc36b5a77f1c6c53f65b79b41931284d17c9ca63283ffb033e5209629f71379bef608d50b37348a7bbfecaa4d9	\x128b7f95ae32c5fd6c4457ee4fe489575eb083ee5ba91425412601023457eaa99953b305b0683b765955a81c93e3eab7b17a795414656ca1ee1ffd6c25544d6c43028979da2f1b2e764801	35.714069	-6.916355	inmigración	0101000020E6100000B51A12F758AA1BC0310BED9C66DB4140
\x128b7fe68665aae7193034	\x128b7f683cae79c4e45e68	\x128b7fdcd42f2cf28a9988	35.714069	-6.916355	inmigraciónabusiva	0101000020E6100000B51A12F758AA1BC0310BED9C66DB4140
\x128b7f4ba17aa93dafc03261d1673536508d20	\x128b7f4d4db41ee2fa2c5f57de944d5081067e	\x128b7fb7bf888e7947f27e46eb4f415bdb0b29	35.714069	-6.916355	inmigrantes	0101000020E6100000B51A12F758AA1BC0310BED9C66DB4140
\x128b7fce77b1c80cfa0e54	\x128b7f31e2d2df48e940bb	\x128b7fc69425bd2e2e540d	35.714069	-6.916355	inteligenciaartificial	0101000020E6100000B51A12F758AA1BC0310BED9C66DB4140
\x128b7f150f51e9ae449ae9	\x128b7faf15baf16ccf8737fa81dae3c2059ecb19766ec931f3e60b210f7836366f475d62694e595557a29a69c459caa797b53a	\x128b7f263bd07d6e99ce5e69784abec205db70	35.714069	-6.916355	iran	0101000020E6100000B51A12F758AA1BC0310BED9C66DB4140
\x128b7ff0403c13b166c8ba	\x128b7f338c7b47d02e7ac6	\x128b7f7c3c90f4a7f87185	35.714069	-6.916355	islam	0101000020E6100000B51A12F758AA1BC0310BED9C66DB4140
\x128b7f150f51e9ae449ae9	\x128b7faf15baf16ccf8737210f7836366f475d69c459caa797b53a	\x128b7f69784abec205db70	35.714069	-6.916355	italy	0101000020E6100000B51A12F758AA1BC0310BED9C66DB4140
\x128b7f034c0f459fda5791	\x128b7fc44205ef7f916d09	\x128b7fccd06a7d38741b53	35.714069	-6.916355	iñigomontoya	0101000020E6100000B51A12F758AA1BC0310BED9C66DB4140
\x128b7f034c0f459fda5791	\x128b7fc44205ef7f916d09	\x128b7fccd06a7d38741b53	35.714069	-6.916355	johnkerry	0101000020E6100000B51A12F758AA1BC0310BED9C66DB4140
\x128b7fce77b1c80cfa0e54	\x128b7f31e2d2df48e940bb	\x128b7fc69425bd2e2e540d	35.714069	-6.916355	kajal	0101000020E6100000B51A12F758AA1BC0310BED9C66DB4140
\x128b7f7e783195995750a9	\x128b7fc80b46636674bb5a	\x128b7f1279c97a51e5ae3b	35.714069	-6.916355	kalergiplan	0101000020E6100000B51A12F758AA1BC0310BED9C66DB4140
\x128b7f4f92b12c3593a281	\x128b7fdad645e6e5c55a5c	\x128b7f343ed03679f4648b	35.714069	-6.916355	karma	0101000020E6100000B51A12F758AA1BC0310BED9C66DB4140
\x128b7fae7a4cc8e1ad7b56bf173ea1be7c345e61d1673536508d20	\x128b7f4b281d2cdffe2925593eb84bbac668bb5cf41f143597204d65fdd03a6700c30c	\x128b7f8873a8d5997fbdd2f13b9e0940b83b9a2b77cd8579902aea	35.714069	-6.916355	lesbos	0101000020E6100000B51A12F758AA1BC0310BED9C66DB4140
\x128b7fd9d1d3e6d40256e7	\x128b7fa6be67d591a87f922a7072b2ec6fde33	\x128b7fe9e5bc9bacb5e07a	35.714069	-6.916355	ley	0101000020E6100000B51A12F758AA1BC0310BED9C66DB4140
\x128b7f8e948610feb3fe2e	\x128b7fcf1ce21ee9143c53	\x128b7f7b0d79c2aca92ae3	35.714069	-6.916355	lgtbpride	0101000020E6100000B51A12F758AA1BC0310BED9C66DB4140
\x128b7f31ca605d96bd0d81	\x128b7f87169dadbd4166cd9bb4687d4de37d6ba2c712d23228dc3cbb7590dda5dae25cc41555e0358ef9af	\x128b7fb064c2d303ffe59ae0fa9c64376a3f5645d1e7258fdd0a5c52a462c55e5cacf67b78499dc6f343c1	35.714069	-6.916355	libro	0101000020E6100000B51A12F758AA1BC0310BED9C66DB4140
\x128b7f9536ef624ce4b2dc	\x128b7f1df2d00aca7c6a8b	\x128b7f9b96ccd90f68be04	35.714069	-6.916355	livelihoods	0101000020E6100000B51A12F758AA1BC0310BED9C66DB4140
\x128b7fce77b1c80cfa0e54	\x128b7f31e2d2df48e940bb	\x128b7fc69425bd2e2e540d	35.714069	-6.916355	logistica40	0101000020E6100000B51A12F758AA1BC0310BED9C66DB4140
\x128b7f9536ef624ce4b2dc	\x128b7f1df2d00aca7c6a8b	\x128b7f9b96ccd90f68be04	35.714069	-6.916355	loom	0101000020E6100000B51A12F758AA1BC0310BED9C66DB4140
\x128b7f4da2fc7844774f28	\x128b7fae0fb11c27846fe3	\x128b7fa86b2f168004e4a0	35.714069	-6.916355	lunes	0101000020E6100000B51A12F758AA1BC0310BED9C66DB4140
\x128b7fd9d1d3e6d40256e7	\x128b7fa6be67d591a87f92	\x128b7fe9e5bc9bacb5e07a	35.714069	-6.916355	mafia	0101000020E6100000B51A12F758AA1BC0310BED9C66DB4140
\x128b7f66f1a77e29fdad48	\x128b7fe9f6c0ac10050d8d	\x128b7fda6dcbd4f341f089	35.714069	-6.916355	manuchao	0101000020E6100000B51A12F758AA1BC0310BED9C66DB4140
\x128b7f6bb55105558458f2	\x128b7fb1da3ec6e76189de262f5f2e4111529f	\x128b7ffc02b466f639b053	35.714069	-6.916355	marokko	0101000020E6100000B51A12F758AA1BC0310BED9C66DB4140
\x128b7f48b260f73b419e49	\x128b7fec8ce9011f04816b1c6c53f65b79b4193ffb033e5209629f	\x128b7f023457eaa99953b3	35.714069	-6.916355	marrakech	0101000020E6100000B51A12F758AA1BC0310BED9C66DB4140
\x128b7f820fa7236c037510	\x128b7f5bbca4dd89a03381	\x128b7f7fdbb32409d22089	35.714069	-6.916355	mediterraneantragedy	0101000020E6100000B51A12F758AA1BC0310BED9C66DB4140
\x128b7f2dd85cfdd4cb5d1e	\x128b7fff4e66f8f6cfb861	\x128b7f7bd5fa680e75ba98	35.714069	-6.916355	mediterráneo	0101000020E6100000B51A12F758AA1BC0310BED9C66DB4140
\x128b7fcea9f42088d89311	\x128b7f90b541678b3a33ad31284d17c9ca6328	\x128b7fee5ba914254126011c93e3eab7b17a79	35.714069	-6.916355	merkel	0101000020E6100000B51A12F758AA1BC0310BED9C66DB4140
\x128b7f150f51e9ae449ae9	\x128b7faf15baf16ccf8737210f7836366f475d69c459caa797b53a	\x128b7f69784abec205db70	35.714069	-6.916355	middleeast	0101000020E6100000B51A12F758AA1BC0310BED9C66DB4140
\x128b7fe527e904a5fb2724	\x128b7f3e0887548d4a73e3	\x128b7fb1133619d4436e25	35.714069	-6.916355	migración	0101000020E6100000B51A12F758AA1BC0310BED9C66DB4140
\x128b7fa2209c6461832b43	\x128b7fca4d5aadaf52dc72	\x128b7fcf4519e82c8d19b9	35.714069	-6.916355	migraciónyrefugio	0101000020E6100000B51A12F758AA1BC0310BED9C66DB4140
\x128b7f8e948610feb3fe2e7e783195995750a9	\x128b7fcf1ce21ee9143c5366526eacf8d30cca	\x128b7f224b82596da9d6be7b0d79c2aca92ae3	35.714069	-6.916355	migrant	0101000020E6100000B51A12F758AA1BC0310BED9C66DB4140
\x128b7f728d4b8f16dfa72f	\x128b7ff02367833837376d	\x128b7fac9bcdaa2162b6ad	35.714069	-6.916355	migrante	0101000020E6100000B51A12F758AA1BC0310BED9C66DB4140
\x128b7f33621de450ca82c161d1673536508d20664e72760bf673807e783195995750a9	\x128b7f99d1297aaeb792bcb11c9eb8aa4eae96d6544806349b228ceab61457b6f7922ff2ce34c1aad189d84d4db41ee2fa2c5f659700712e23d1dd	\x128b7fa9904fba7a8d6b9aadacad244f26d2dcb016bb289a64cc82d2118d748e65a763ebc6d427cf555e6046eb4f415bdb0b2955f3b05b93ce8eb2	35.714069	-6.916355	migrantes	0101000020E6100000B51A12F758AA1BC0310BED9C66DB4140
\x128b7f250b001cdd079298	\x128b7faa257c4a6dbfe58c	\x128b7f5ca0eb919b79550a	35.714069	-6.916355	migrants	0101000020E6100000B51A12F758AA1BC0310BED9C66DB4140
\x128b7f9536ef624ce4b2dc958e6d5d38ef45d8	\x128b7fd882cb80ee34f9481df2d00aca7c6a8b54a4777214f6bd0f	\x128b7f9b96ccd90f68be047e419bd277ae50bb7f8a7e67aeac3b41	35.714069	-6.916355	migration	0101000020E6100000B51A12F758AA1BC0310BED9C66DB4140
\x128b7f53224891e3c5386f	\x128b7f7ab0e2a99d856e45	\x128b7f64ad778a371131ed	35.714069	-6.916355	miguelhernández	0101000020E6100000B51A12F758AA1BC0310BED9C66DB4140
\x128b7fce77b1c80cfa0e54	\x128b7f31e2d2df48e940bb	\x128b7fc69425bd2e2e540d	35.714069	-6.916355	moriarty	0101000020E6100000B51A12F758AA1BC0310BED9C66DB4140
\x128b7fce77b1c80cfa0e54	\x128b7faa09a77668b3bf862d3246cadbbaa45d	\x128b7fc69425bd2e2e540d	35.714069	-6.916355	moriartyworkbench	0101000020E6100000B51A12F758AA1BC0310BED9C66DB4140
\x128b7f61d1673536508d20	\x128b7f7348a7bbfecaa4d9	\x128b7f05b0683b765955a8	35.714069	-6.916355	motril	0101000020E6100000B51A12F758AA1BC0310BED9C66DB4140
\x128b7f4da2fc7844774f28	\x128b7fae0fb11c27846fe3	\x128b7fa86b2f168004e4a0	35.714069	-6.916355	murcia	0101000020E6100000B51A12F758AA1BC0310BED9C66DB4140
\x128b7fae7a4cc8e1ad7b5666f1a77e29fdad48	\x128b7f0469af3b282753d065fdd03a6700c30c	\x128b7f8873a8d5997fbdd2da6dcbd4f341f089	35.714069	-6.916355	musica	0101000020E6100000B51A12F758AA1BC0310BED9C66DB4140
\x128b7f0b17d122e62032b8	\x128b7f5039ed1665fa97b2	\x128b7f0da6aa2c4dfa17f1	35.714069	-6.916355	muslimban	0101000020E6100000B51A12F758AA1BC0310BED9C66DB4140
\x128b7f0608db6f9c7ce1cc	\x128b7fabf93fa542dd2bcd	\x128b7f816cf96f2733b090	35.714069	-6.916355	muslimbanprotest	0101000020E6100000B51A12F758AA1BC0310BED9C66DB4140
\x128b7f33621de450ca82c1	\x128b7f99d1297aaeb792bcd6544806349b228c	\x128b7fd2118d748e65a76355f3b05b93ce8eb2	35.714069	-6.916355	niños	0101000020E6100000B51A12F758AA1BC0310BED9C66DB4140
\x128b7f150f51e9ae449ae9	\x128b7faf15baf16ccf873719766ec931f3e60b210f7836366f475d62694e595557a29a69c459caa797b53a	\x128b7f263bd07d6e99ce5e69784abec205db70	35.714069	-6.916355	no2rouhani	0101000020E6100000B51A12F758AA1BC0310BED9C66DB4140
\x128b7fce37ed622b6996a5	\x128b7f4adc1ba3ed99fa43	\x128b7f7fdc33c170f002c3	35.714069	-6.916355	nochetematica	0101000020E6100000B51A12F758AA1BC0310BED9C66DB4140
\x128b7f0608db6f9c7ce1cc	\x128b7fabf93fa542dd2bcd	\x128b7f816cf96f2733b090	35.714069	-6.916355	nyc	0101000020E6100000B51A12F758AA1BC0310BED9C66DB4140
\x128b7fb2bc3076bacdbcc8	\x128b7f4b740ef1fecc9bdb	\x128b7f4ac039827cbf465d	35.714069	-6.916355	oaxacaresiste	0101000020E6100000B51A12F758AA1BC0310BED9C66DB4140
\x128b7feeff1ed8e971a91d	\x128b7fe4701b389074b583	\x128b7f2c16259386bd2921	35.714069	-6.916355	obrimfronteres	0101000020E6100000B51A12F758AA1BC0310BED9C66DB4140
\x128b7f5a0a36418351fc77	\x128b7f2f972b3c38f5eef2	\x128b7f22ef6e7cc5ef1254	35.714069	-6.916355	pacoibanez	0101000020E6100000B51A12F758AA1BC0310BED9C66DB4140
\x128b7f1b673c04d52de75e	\x128b7fe294749e9b618d7f	\x128b7f03666d506002d8c5	35.714069	-6.916355	patrocinadores	0101000020E6100000B51A12F758AA1BC0310BED9C66DB4140
\x128b7f8e948610feb3fe2e	\x128b7fcf1ce21ee9143c53	\x128b7f7b0d79c2aca92ae3	35.714069	-6.916355	photojournalism	0101000020E6100000B51A12F758AA1BC0310BED9C66DB4140
\x128b7f4da2fc7844774f28	\x128b7fae0fb11c27846fe3	\x128b7fa86b2f168004e4a0	35.714069	-6.916355	pilates	0101000020E6100000B51A12F758AA1BC0310BED9C66DB4140
\x128b7f728d4b8f16dfa72f	\x128b7ff02367833837376d	\x128b7fac9bcdaa2162b6ad	35.714069	-6.916355	poemarlon	0101000020E6100000B51A12F758AA1BC0310BED9C66DB4140
\x128b7f728d4b8f16dfa72f	\x128b7ff02367833837376d	\x128b7fac9bcdaa2162b6ad	35.714069	-6.916355	poesia	0101000020E6100000B51A12F758AA1BC0310BED9C66DB4140
\x128b7f250b001cdd079298	\x128b7faa257c4a6dbfe58c	\x128b7f5ca0eb919b79550a	35.714069	-6.916355	policia	0101000020E6100000B51A12F758AA1BC0310BED9C66DB4140
\x128b7faf03d6a515a92eb8	\x128b7f44b179b70d7b0833	\x128b7f6f5d672fb85d0af3	35.714069	-6.916355	pulitzer100	0101000020E6100000B51A12F758AA1BC0310BED9C66DB4140
\x128b7f1b673c04d52de75e	\x128b7f6ac0c2b1c4769137	\x128b7f5d914c49f41068ab	35.714069	-6.916355	ranking	0101000020E6100000B51A12F758AA1BC0310BED9C66DB4140
\x128b7f7e783195995750a9	\x128b7fc80b46636674bb5a	\x128b7f1279c97a51e5ae3b	35.714069	-6.916355	rapefugees	0101000020E6100000B51A12F758AA1BC0310BED9C66DB4140
\x128b7f958e6d5d38ef45d8	\x128b7fd882cb80ee34f94854a4777214f6bd0f	\x128b7f7e419bd277ae50bb7f8a7e67aeac3b41	35.714069	-6.916355	raptor	0101000020E6100000B51A12F758AA1BC0310BED9C66DB4140
\x128b7f53ea46c0034c8508	\x128b7fc98b4492121bb373	\x128b7fa493040816485607	35.714069	-6.916355	realmadrid	0101000020E6100000B51A12F758AA1BC0310BED9C66DB4140
\x128b7ff938b41373bcc1dcfa99de618aa4aadd6bb55105558458f2	\x128b7ff3f8bda79007b8ee31abeba5e6d438935845854acd3ee8f076c211aba41e9047	\x128b7fa0d3c1dec8d28d0e497ea073a1594bb0798aab00ad5fed607d708c21abf12aca	35.714069	-6.916355	refugee	0101000020E6100000B51A12F758AA1BC0310BED9C66DB4140
\x128b7fe19e1781f907fb95150f51e9ae449ae9	\x128b7f26e711d0e9edb33a62694e595557a29a	\x128b7ff45d0b6ac59c48b869784abec205db70	35.714069	-6.916355	refugeecrisis	0101000020E6100000B51A12F758AA1BC0310BED9C66DB4140
\x128b7fa125bb2fa9b4bb27d71f37d0ca58b97c2eae37b0c66374f2	\x128b7fc4700013d4c3ea30fd2fc2f2a2ff74fd5f949e2a0a490ae7	\x128b7f8479278312201018253035a1322317075d7dd350ace9900e	35.714069	-6.916355	refugeeday	0101000020E6100000B51A12F758AA1BC0310BED9C66DB4140
\x128b7feeff1ed8e971a91d150f51e9ae449ae933621de450ca82c1567913795cfb0b41	\x128b7faf15baf16ccf8737e4701b389074b583fa81dae3c2059ecb19766ec931f3e60b210f7836366f475d23c07e9b4b02cad25334991290b4d59369c459caa797b53a	\x128b7f9aa5cb5c2a708013263bd07d6e99ce5e2c16259386bd29214d078feb189694ea69784abec205db70	35.714069	-6.916355	refugees	0101000020E6100000B51A12F758AA1BC0310BED9C66DB4140
\x128b7f88bfeef7a21db0648fc581243b42e18ab2bc3076bacdbcc8f118720f47258be2f938b41373bcc1dcfd1d7af7056dfba1034c0f459fda5791212abb5254edc0ee53ea46c0034c8508574c3f625ffa6bf5	\x128b7f882fa81c61d1e0859f27083a8ecd3014a4c25f371eadb5e7f58c8260007f3d13fe06e79169bf19c0037f7444246cb17615ab1972b8e14faa3d5c790f89020028431c7471994eaf714b740ef1fecc9bdb5845854acd3ee8f06205fcdba0fe77f3790dadbe6f5cfa5a	\x128b7f9182ca0abf7bada1a0d3c1dec8d28d0ea158917c6d828a33a9d05bdc3b39033dbe44f60344c7e25cc8c3c49b4edd530edfc46a2196c05bf1fb1db775b01ff0b6ff6e091c64138f0c4ac039827cbf465d617b9e857c902afe6f3a496823c7bfd17dbf61a23ce606e2	35.714069	-6.916355	refugeeswelcome	0101000020E6100000B51A12F758AA1BC0310BED9C66DB4140
\x128b7f3f54039b926648c1	\x128b7fe26e4236822d7dda	\x128b7f9cdcda1b63051e8b	35.714069	-6.916355	refugiada	0101000020E6100000B51A12F758AA1BC0310BED9C66DB4140
\x128b7f4f92b12c3593a281	\x128b7fdad645e6e5c55a5c	\x128b7f343ed03679f4648b	35.714069	-6.916355	refugiado	0101000020E6100000B51A12F758AA1BC0310BED9C66DB4140
\x128b7f820fa7236c037510af03d6a515a92eb8bb68694f15c936a1ca3ffe10610b5501cb90662bf01a1bf7f938b41373bcc1dc034c0f459fda579115ae2e99ea006b8f2dd85cfdd4cb5d1e33621de450ca82c14ba17aa93dafc03253224891e3c5386f53ea46c0034c850859c8c53e341895fe5a0a36418351fc77	\x128b7f98d8d8900c2eb489a5728628f4f61739b0a7d2f9419f66a8b3525032bb63641ac43e1d7c004b6d06c44205ef7f916d09c98b4492121bb373d6544806349b228cd6c6eeda342fc163f1401c9ee57fa70cff4e66f8f6cfb8611a0869ba5e91134223c07e9b4b02cad224dbf78bf8d48cad2f972b3c38f5eef244b179b70d7b083357de944d5081067e5845854acd3ee8f05bbca4dd89a033815c18b8c1925a64a66205fcdba0fe77f376c211aba41e90477ab0e2a99d856e45	\x128b7fa0d3c1dec8d28d0ea247a481e01cc0eea493040816485607b7bf888e7947f27ecb4604913d45634eccd06a7d38741b53d2118d748e65a763e2cdeb0e410d9af7ef0dc1fdd39d62371a35838c74ee50f522ef6e7cc5ef12542420ac9a6de6d8be243ee344d7ad2217497ea073a1594bb04d078feb189694ea617b9e857c902afe64ad778a371131ed6f5d672fb85d0af375ca7bcf0e2d5fda7bd5fa680e75ba987fdbb32409d22089	35.714069	-6.916355	refugiados	0101000020E6100000B51A12F758AA1BC0310BED9C66DB4140
\x128b7f150f51e9ae449ae9	\x128b7faf15baf16ccf8737210f7836366f475d69c459caa797b53a	\x128b7f69784abec205db70	35.714069	-6.916355	renzi	0101000020E6100000B51A12F758AA1BC0310BED9C66DB4140
\x128b7f88bfeef7a21db064	\x128b7ff58c8260007f3d13	\x128b7f7dbf61a23ce606e2	35.714069	-6.916355	resacelebrar	0101000020E6100000B51A12F758AA1BC0310BED9C66DB4140
\x128b7f6bb55105558458f2	\x128b7f31abeba5e6d43893	\x128b7f7d708c21abf12aca	35.714069	-6.916355	respect	0101000020E6100000B51A12F758AA1BC0310BED9C66DB4140
\x128b7f9536ef624ce4b2dc	\x128b7f1df2d00aca7c6a8b	\x128b7f9b96ccd90f68be04	35.714069	-6.916355	reverse	0101000020E6100000B51A12F758AA1BC0310BED9C66DB4140
\x128b7f33621de450ca82c1	\x128b7f5c18b8c1925a64a6	\x128b7f75ca7bcf0e2d5fda	35.714069	-6.916355	searchingforsyria	0101000020E6100000B51A12F758AA1BC0310BED9C66DB4140
\x128b7f2dd85cfdd4cb5d1e	\x128b7fff4e66f8f6cfb861	\x128b7f7bd5fa680e75ba98	35.714069	-6.916355	sicilia	0101000020E6100000B51A12F758AA1BC0310BED9C66DB4140
\x128b7fce77b1c80cfa0e54	\x128b7f2d3246cadbbaa45d	\x128b7fc69425bd2e2e540d	35.714069	-6.916355	software	0101000020E6100000B51A12F758AA1BC0310BED9C66DB4140
\x128b7fae7a4cc8e1ad7b56e2b25c38ae678e79	\x128b7f1fa60f88247d8fc565fdd03a6700c30c	\x128b7f84922eba9193d48e8873a8d5997fbdd2	35.714069	-6.916355	solidaridad	0101000020E6100000B51A12F758AA1BC0310BED9C66DB4140
\x128b7f8e948610feb3fe2e	\x128b7fcf1ce21ee9143c53	\x128b7f7b0d79c2aca92ae3	35.714069	-6.916355	spain	0101000020E6100000B51A12F758AA1BC0310BED9C66DB4140
\x128b7f250b001cdd079298	\x128b7faa257c4a6dbfe58c	\x128b7f5ca0eb919b79550a	35.714069	-6.916355	spanish	0101000020E6100000B51A12F758AA1BC0310BED9C66DB4140
\x128b7f6bb55105558458f2	\x128b7fb1da3ec6e76189de	\x128b7ffc02b466f639b053	35.714069	-6.916355	spanje	0101000020E6100000B51A12F758AA1BC0310BED9C66DB4140
\x128b7fc7004f3cf206f6d0	\x128b7fd2377f9fe6e85f94	\x128b7fe3707ea672583a37	35.714069	-6.916355	spullen	0101000020E6100000B51A12F758AA1BC0310BED9C66DB4140
\x128b7f4ba17aa93dafc032	\x128b7f57de944d5081067e	\x128b7fb7bf888e7947f27e	35.714069	-6.916355	suecia	0101000020E6100000B51A12F758AA1BC0310BED9C66DB4140
\x128b7f520241ca9a044c5d	\x128b7fbef053b711c0ef2e	\x128b7f7a41837ffc00a360	35.714069	-6.916355	sustainability	0101000020E6100000B51A12F758AA1BC0310BED9C66DB4140
\x128b7f9536ef624ce4b2dc	\x128b7f1df2d00aca7c6a8b	\x128b7f9b96ccd90f68be04	35.714069	-6.916355	sustainable	0101000020E6100000B51A12F758AA1BC0310BED9C66DB4140
\x128b7f150f51e9ae449ae9	\x128b7faf15baf16ccf8737210f7836366f475d62694e595557a29a69c459caa797b53a	\x128b7f69784abec205db70	35.714069	-6.916355	syria	0101000020E6100000B51A12F758AA1BC0310BED9C66DB4140
\x128b7f4f92b12c3593a281	\x128b7fdad645e6e5c55a5c	\x128b7f343ed03679f4648b	35.714069	-6.916355	thedisplaced	0101000020E6100000B51A12F758AA1BC0310BED9C66DB4140
\x128b7f728d4b8f16dfa72f	\x128b7ff02367833837376d	\x128b7fac9bcdaa2162b6ad	35.714069	-6.916355	tierra	0101000020E6100000B51A12F758AA1BC0310BED9C66DB4140
\x128b7f6bfc4dbd414c1630	\x128b7f71379bef608d50b3	\x128b7f5414656ca1ee1ffd	35.714069	-6.916355	todossomoslegales	0101000020E6100000B51A12F758AA1BC0310BED9C66DB4140
\x128b7fcea9f42088d89311	\x128b7f0b7807dc36b5a77f	\x128b7fee4fe489575eb083	35.714069	-6.916355	torra	0101000020E6100000B51A12F758AA1BC0310BED9C66DB4140
\x128b7f33621de450ca82c1	\x128b7fd6544806349b228c	\x128b7fd2118d748e65a763	35.714069	-6.916355	tráficopersonas	0101000020E6100000B51A12F758AA1BC0310BED9C66DB4140
\x128b7fb2bc3076bacdbcc8	\x128b7f4b740ef1fecc9bdb	\x128b7f4ac039827cbf465d	35.714069	-6.916355	twitterkurds	0101000020E6100000B51A12F758AA1BC0310BED9C66DB4140
\x128b7f88bfeef7a21db064	\x128b7ff58c8260007f3d13	\x128b7f7dbf61a23ce606e2	35.714069	-6.916355	uergonya	0101000020E6100000B51A12F758AA1BC0310BED9C66DB4140
\x128b7f15ae2e99ea006b8f	\x128b7f1a0869ba5e911342	\x128b7fef0dc1fdd39d6237	35.714069	-6.916355	uib	0101000020E6100000B51A12F758AA1BC0310BED9C66DB4140
\x128b7fff602abe644ca24c	\x128b7f5424f5e731f8da87	\x128b7f60cb8929cd35d22b	35.714069	-6.916355	umbrales	0101000020E6100000B51A12F758AA1BC0310BED9C66DB4140
\x128b7fd71f37d0ca58b97c	\x128b7f5f949e2a0a490ae7	\x128b7f253035a132231707	35.714069	-6.916355	unhcr	0101000020E6100000B51A12F758AA1BC0310BED9C66DB4140
\x128b7f66f1a77e29fdad48	\x128b7f0469af3b282753d0	\x128b7fda6dcbd4f341f089	35.714069	-6.916355	unisce	0101000020E6100000B51A12F758AA1BC0310BED9C66DB4140
\x128b7fcb90662bf01a1bf7	\x128b7fc43e1d7c004b6d06	\x128b7f1a35838c74ee50f5	35.714069	-6.916355	vallecas	0101000020E6100000B51A12F758AA1BC0310BED9C66DB4140
\x128b7f76b7f752bdb59891	\x128b7fd2b1a85af8cc6b83	\x128b7f0c5622382a1fc32d	35.714069	-6.916355	venezolanos	0101000020E6100000B51A12F758AA1BC0310BED9C66DB4140
\x128b7fbb68694f15c936a1	\x128b7f98d8d8900c2eb489	\x128b7fcb4604913d45634e	35.714069	-6.916355	verguenza	0101000020E6100000B51A12F758AA1BC0310BED9C66DB4140
\x128b7f4f92b12c3593a281	\x128b7fdad645e6e5c55a5c	\x128b7f343ed03679f4648b	35.714069	-6.916355	viajar	0101000020E6100000B51A12F758AA1BC0310BED9C66DB4140
\x128b7fc7004f3cf206f6d065dfcd794b60c90b6bb55105558458f2	\x128b7fd2377f9fe6e85f9431abeba5e6d438934dc359927b558017	\x128b7fe3707ea672583a37440c5fc48801a92d7d708c21abf12aca	35.714069	-6.916355	vluchtelingen	0101000020E6100000B51A12F758AA1BC0310BED9C66DB4140
\x128b7fddea2a92c7de68382b26d152b8bee3b7520241ca9a044c5d5b928094f2e27c61	\x128b7fa6d2b8a1e3314597bef053b711c0ef2e53a0be095d1973a57c33010ce6b90ace	\x128b7fa50c9b6a74817799002581dc6bb5378920ddf4d8dbc356bb7a41837ffc00a360	35.714069	-6.916355	welcomerefugees	0101000020E6100000B51A12F758AA1BC0310BED9C66DB4140
\x128b7ffd1d7af7056dfba1	\x128b7fa4c25f371eadb5e7	\x128b7fdfc46a2196c05bf1	35.714069	-6.916355	willesden	0101000020E6100000B51A12F758AA1BC0310BED9C66DB4140
\x128b7fa125bb2fa9b4bb27d71f37d0ca58b97c	\x128b7fc4700013d4c3ea305f949e2a0a490ae7	\x128b7f253035a1322317075d7dd350ace9900e	35.714069	-6.916355	withrefugees	0101000020E6100000B51A12F758AA1BC0310BED9C66DB4140
\x128b7f9536ef624ce4b2dc	\x128b7f1df2d00aca7c6a8b	\x128b7f9b96ccd90f68be04	35.714069	-6.916355	women	0101000020E6100000B51A12F758AA1BC0310BED9C66DB4140
\x128b7fd54c98fca9bc09be212abb5254edc0ee523354815424dbb6	\x128b7f94c5da7cea67fcb5d0c3f4fda0657492fe06e79169bf19c0	\x128b7f926c1cbf7e2170fc4d4479e7fa0fdd096f3a496823c7bfd1	35.714069	-6.916355	worldrefugeeday	0101000020E6100000B51A12F758AA1BC0310BED9C66DB4140
\x128b7f61d1673536508d20	\x128b7f4d4db41ee2fa2c5f	\x128b7f46eb4f415bdb0b29	35.714069	-6.916355	últimahora	0101000020E6100000B51A12F758AA1BC0310BED9C66DB4140
\x128b7f28df9cd1416a4eb3	\x128b7f0325a699dc37533f	\x128b7f3e8e209d771449f4	35.73242	-5.825551	encolère	0101000020E61000006BB8C83D5D4D17C0D97745F0BFDD4140
\x128b7f28df9cd1416a4eb3	\x128b7f0325a699dc37533f	\x128b7f3e8e209d771449f4	35.73242	-5.825551	immigration	0101000020E61000006BB8C83D5D4D17C0D97745F0BFDD4140
\x128b7f28df9cd1416a4eb3	\x128b7f0325a699dc37533f	\x128b7f3e8e209d771449f4	35.73242	-5.825551	mafrance	0101000020E61000006BB8C83D5D4D17C0D97745F0BFDD4140
\x128b7fd4d7c92c46036bca	\x128b7fc61af60c2bfe574d	\x128b7f35a8a82fabc7f4f6	35.753779	-5.869471	amenet	0101000020E61000001B48179B567A17C0B0B48CD47BE04140
\x128b7f328e364e2e9ba780	\x128b7ff537beafa666351e	\x128b7fe28cb259cd00f01b	35.753779	-5.869471	asilo	0101000020E61000001B48179B567A17C0B0B48CD47BE04140
\x128b7f328e364e2e9ba780	\x128b7ff537beafa666351e	\x128b7fe28cb259cd00f01b	35.753779	-5.869471	ceuta	0101000020E61000001B48179B567A17C0B0B48CD47BE04140
\x128b7f4200f0bdc8bd34a7	\x128b7f9f5ef19e3414760a	\x128b7f4320a67004c706d7	35.753779	-5.869471	droitshumains	0101000020E61000001B48179B567A17C0B0B48CD47BE04140
\x128b7f4200f0bdc8bd34a7	\x128b7f9f5ef19e3414760a	\x128b7f4320a67004c706d7	35.753779	-5.869471	inclusion	0101000020E61000001B48179B567A17C0B0B48CD47BE04140
\x128b7f0cfcf6130f96d42b	\x128b7f2dd80e3941e8bf03	\x128b7f88a07031c47fdcc9	35.753779	-5.869471	lasttweet	0101000020E61000001B48179B567A17C0B0B48CD47BE04140
\x128b7f0cfcf6130f96d42b	\x128b7f89eb9ffdd0a2e1b52dd80e3941e8bf03	\x128b7f88a07031c47fdcc9	35.753779	-5.869471	maroc	0101000020E61000001B48179B567A17C0B0B48CD47BE04140
\x128b7f4200f0bdc8bd34a7	\x128b7f9f5ef19e3414760a	\x128b7f4320a67004c706d7	35.753779	-5.869471	migrants	0101000020E61000001B48179B567A17C0B0B48CD47BE04140
\x128b7fd4d7c92c46036bca0cfcf6130f96d42b	\x128b7f89eb9ffdd0a2e1b5c61af60c2bfe574d2dd80e3941e8bf03	\x128b7f88a07031c47fdcc935a8a82fabc7f4f6	35.753779	-5.869471	migration	0101000020E61000001B48179B567A17C0B0B48CD47BE04140
\x128b7fd4d7c92c46036bca	\x128b7fc61af60c2bfe574d	\x128b7f35a8a82fabc7f4f6	35.753779	-5.869471	oda	0101000020E61000001B48179B567A17C0B0B48CD47BE04140
\x128b7f72f15db71a656a7a	\x128b7f16467fd22f4bc61c	\x128b7fdd436164a85c3d09	35.753779	-5.869471	refugeeswelcome	0101000020E61000001B48179B567A17C0B0B48CD47BE04140
\x128b7f72f15db71a656a7a	\x128b7f16467fd22f4bc61c	\x128b7fdd436164a85c3d09	35.753779	-5.869471	sanspapiers	0101000020E61000001B48179B567A17C0B0B48CD47BE04140
\x128b7f0cfcf6130f96d42b4200f0bdc8bd34a7	\x128b7f89eb9ffdd0a2e1b59f5ef19e3414760a2dd80e3941e8bf03	\x128b7f88a07031c47fdcc94320a67004c706d7	35.753779	-5.869471	tanger	0101000020E61000001B48179B567A17C0B0B48CD47BE04140
\x128b7ffd60294e66137344	\x128b7fb4bd2ef6b4050854	\x128b7f5b21e794d13e8897	35.756929	-5.845308	amenet	0101000020E61000004D309C6B986117C06E32AA0CE3E04140
\x128b7ffd60294e66137344	\x128b7fb4bd2ef6b4050854	\x128b7f5b21e794d13e8897	35.756929	-5.845308	migration	0101000020E61000004D309C6B986117C06E32AA0CE3E04140
\x128b7f11bba04b3316c09c	\x128b7f674eee79bd8655d3	\x128b7fb0caa505667bb1a5	35.773082	1.7847755	migrantes	0101000020E6100000973B33C1708EFC3F2990D959F4E24140
\x128b7f11bba04b3316c09c	\x128b7f674eee79bd8655d3	\x128b7fb0caa505667bb1a5	35.773082	1.7847755	migranti	0101000020E6100000973B33C1708EFC3F2990D959F4E24140
\x128b7f11bba04b3316c09c	\x128b7f674eee79bd8655d3	\x128b7fb0caa505667bb1a5	35.773082	1.7847755	migrants	0101000020E6100000973B33C1708EFC3F2990D959F4E24140
\x128b7fdab38114f4685909	\x128b7f99d0431555661ded	\x128b7f8cba2c156d1cbb48	35.7761515	-5.772226	brexit	0101000020E6100000CD7B9C69C21617C0E59EAEEE58E34140
\x128b7fdab38114f4685909	\x128b7f99d0431555661ded	\x128b7f8cba2c156d1cbb48	35.7761515	-5.772226	europe	0101000020E6100000CD7B9C69C21617C0E59EAEEE58E34140
\x128b7f8d8d4b4bca453884	\x128b7f1796c4137c83e7bf	\x128b7fb3de04231dfc2f27	35.7761515	-5.772226	goncourt	0101000020E6100000CD7B9C69C21617C0E59EAEEE58E34140
\x128b7fdab38114f4685909	\x128b7f99d0431555661ded	\x128b7f8cba2c156d1cbb48	35.7761515	-5.772226	medays2016	0101000020E6100000CD7B9C69C21617C0E59EAEEE58E34140
\x128b7f8d8d4b4bca453884	\x128b7f1796c4137c83e7bf	\x128b7fb3de04231dfc2f27	35.7761515	-5.772226	medcopclimat	0101000020E6100000CD7B9C69C21617C0E59EAEEE58E34140
\x128b7fdab38114f4685909	\x128b7f99d0431555661ded	\x128b7f8cba2c156d1cbb48	35.7761515	-5.772226	migrants	0101000020E6100000CD7B9C69C21617C0E59EAEEE58E34140
\x128b7f8d8d4b4bca453884	\x128b7f1796c4137c83e7bf	\x128b7fb3de04231dfc2f27	35.7761515	-5.772226	migration	0101000020E6100000CD7B9C69C21617C0E59EAEEE58E34140
\x128b7fdab38114f4685909	\x128b7f99d0431555661ded	\x128b7f8cba2c156d1cbb48	35.7761515	-5.772226	populism	0101000020E6100000CD7B9C69C21617C0E59EAEEE58E34140
\x128b7fdab38114f4685909	\x128b7f99d0431555661ded	\x128b7f8cba2c156d1cbb48	35.7761515	-5.772226	terror	0101000020E6100000CD7B9C69C21617C0E59EAEEE58E34140
\x128b7ff34a98b70c479840	\x128b7f40622f22a48e7109	\x128b7fb3ba9c8e423d53a7	35.8111955	-5.425783	refugeesint17	0101000020E610000064C5707500B415C0C8940F41D5E74140
\x128b7f4e8fd44db99fbf7c	\x128b7ff2f4b8e1cd5da57d	\x128b7f74117c6fa4b89820	35.8167	14.5067	migrants	0101000020E610000033C4B12E6E032D40545227A089E84140
\x128b7f941ace67a7bd3954	\x128b7f7ea505a201b00776	\x128b7f767ea6aad33a87ff	35.86880033	-5.34501946	africa	0101000020E6100000FCBB04C84C6115C0500D66D934EF4140
\x128b7f941ace67a7bd3954	\x128b7f7ea505a201b00776	\x128b7f767ea6aad33a87ff	35.86880033	-5.34501946	border	0101000020E6100000FCBB04C84C6115C0500D66D934EF4140
\x128b7f941ace67a7bd3954eb109e661c47fc13	\x128b7f0016cc5d2b73e9237ea505a201b00776	\x128b7fd91a4ef8c525fc3a767ea6aad33a87ff	35.86880033	-5.34501946	ceuta	0101000020E6100000FCBB04C84C6115C0500D66D934EF4140
\x128b7feb109e661c47fc13	\x128b7f0016cc5d2b73e923	\x128b7fd91a4ef8c525fc3a	35.86880033	-5.34501946	migrantes	0101000020E6100000FCBB04C84C6115C0500D66D934EF4140
\x128b7f941ace67a7bd3954	\x128b7f7ea505a201b00776	\x128b7f767ea6aad33a87ff	35.86880033	-5.34501946	morocco	0101000020E6100000FCBB04C84C6115C0500D66D934EF4140
\x128b7feb109e661c47fc13	\x128b7f0016cc5d2b73e923	\x128b7fd91a4ef8c525fc3a	35.86880033	-5.34501946	photooftheday	0101000020E6100000FCBB04C84C6115C0500D66D934EF4140
\x128b7feb109e661c47fc13	\x128b7f0016cc5d2b73e923	\x128b7fd91a4ef8c525fc3a	35.86880033	-5.34501946	picoftheday	0101000020E6100000FCBB04C84C6115C0500D66D934EF4140
\x128b7f941ace67a7bd3954	\x128b7f7ea505a201b00776	\x128b7f767ea6aad33a87ff	35.86880033	-5.34501946	refugees	0101000020E6100000FCBB04C84C6115C0500D66D934EF4140
\x128b7f941ace67a7bd3954	\x128b7f7ea505a201b00776	\x128b7f767ea6aad33a87ff	35.86880033	-5.34501946	spain	0101000020E6100000FCBB04C84C6115C0500D66D934EF4140
\x128b7f941ace67a7bd3954	\x128b7f7ea505a201b00776	\x128b7f767ea6aad33a87ff	35.86880033	-5.34501946	struggle	0101000020E6100000FCBB04C84C6115C0500D66D934EF4140
\x128b7f1c780e304f12b2af	\x128b7f032449a795f7c81e	\x128b7f8f856dabb601dda1	35.8792	14.4953	migrants	0101000020E6100000E86A2BF697FD2C40545227A089F04140
\x128b7f1c780e304f12b2af	\x128b7f1cac7229cdea7abd	\x128b7fd9b7be4edccae250	35.88333333	14.49472222	asylum	0101000020E61000005002173B4CFD2C408CE8091111F14140
\x128b7f1c780e304f12b2af	\x128b7f1cac7229cdea7abd	\x128b7fd9b7be4edccae250	35.88333333	14.49472222	awaiting	0101000020E61000005002173B4CFD2C408CE8091111F14140
\x128b7f1c780e304f12b2af	\x128b7f1cac7229cdea7abd	\x128b7fd9b7be4edccae250	35.88333333	14.49472222	eupol	0101000020E61000005002173B4CFD2C408CE8091111F14140
\x128b7f1c780e304f12b2af	\x128b7f1cac7229cdea7abd	\x128b7fd9b7be4edccae250	35.88333333	14.49472222	europe	0101000020E61000005002173B4CFD2C408CE8091111F14140
\x128b7f1c780e304f12b2af	\x128b7f1cac7229cdea7abd	\x128b7fd9b7be4edccae250	35.88333333	14.49472222	migpol	0101000020E61000005002173B4CFD2C408CE8091111F14140
\x128b7f1c780e304f12b2af	\x128b7f1cac7229cdea7abd	\x128b7fd9b7be4edccae250	35.88333333	14.49472222	migration	0101000020E61000005002173B4CFD2C408CE8091111F14140
\x128b7f1c780e304f12b2af	\x128b7f1cac7229cdea7abd	\x128b7fd9b7be4edccae250	35.88333333	14.49472222	refugees	0101000020E61000005002173B4CFD2C408CE8091111F14140
\x128b7f2368a08d517ce2a1	\x128b7fe70ff43bea77a61d	\x128b7f295758c048380a26	35.88333333	14.5	asylum	0101000020E61000000000000000002D408CE8091111F14140
\x128b7f2368a08d517ce2a1	\x128b7fe70ff43bea77a61d	\x128b7f295758c048380a26	35.88333333	14.5	reasons	0101000020E61000000000000000002D408CE8091111F14140
\x128b7f2368a08d517ce2a1	\x128b7fe70ff43bea77a61d	\x128b7f295758c048380a26	35.88333333	14.5	twitter	0101000020E61000000000000000002D408CE8091111F14140
\x128b7fb88b5b2fecbf3cb6	\x128b7f49bf6651f233d427	\x128b7ff12585b1aedfef27	35.8854	14.4302	worldrefugeeday	0101000020E6100000787AA52C43DC2C406FF085C954F14140
\x128b7fbf251c03125d28f3	\x128b7f9b310f4eea555678	\x128b7f390a5d99e79968f9	35.88571	14.50118	lampedusa	0101000020E61000008DD13AAA9A002D40BEDEFDF15EF14140
\x128b7fbf251c03125d28f3	\x128b7f9b310f4eea555678	\x128b7f390a5d99e79968f9	35.88571	14.50118	malta	0101000020E61000008DD13AAA9A002D40BEDEFDF15EF14140
\x128b7fbf251c03125d28f3	\x128b7f9b310f4eea555678	\x128b7f390a5d99e79968f9	35.88571	14.50118	refugee	0101000020E61000008DD13AAA9A002D40BEDEFDF15EF14140
\x128b7fbf251c03125d28f3	\x128b7f9b310f4eea555678	\x128b7f390a5d99e79968f9	35.88571	14.50118	rescue	0101000020E61000008DD13AAA9A002D40BEDEFDF15EF14140
\x128b7fbf251c03125d28f3	\x128b7f9b310f4eea555678	\x128b7f390a5d99e79968f9	35.88571	14.50118	vessel	0101000020E61000008DD13AAA9A002D40BEDEFDF15EF14140
\x128b7fc5011ae96ea1f9b7	\x128b7f5d8596a419e3a130	\x128b7fef623f0ffff181a7	35.89443	-5.3301895	aryans	0101000020E61000002CEE3F321D5215C0D847A7AE7CF24140
\x128b7fe0a882c92a0d2eda	\x128b7f116370f56220822c	\x128b7f928b0ded76ed0555	35.89443	-5.3301895	asylumseekers	0101000020E61000002CEE3F321D5215C0D847A7AE7CF24140
\x128b7fc291a4a90d37bde4fdd9a47cc077f25f5ef739a4746f762461d1673536508d20	\x128b7f93261ff059493bba934c47114e3cec75c8044bf5a7e11b6de165ce24636884732cdc9d3271827f98318a141dcaaf790969ba7e434d035efc	\x128b7f9dd4b8ad57d23bc6d8109b497a8a5ea50528202474593a0e401d3f2b6adf4f4d51cd3230e1a140fe5ee7e2c96d447eea	35.89443	-5.3301895	ceuta	0101000020E61000002CEE3F321D5215C0D847A7AE7CF24140
\x128b7ffdd9a47cc077f25f	\x128b7f69ba7e434d035efc	\x128b7f51cd3230e1a140fe	35.89443	-5.3301895	conlosrefugiados	0101000020E61000002CEE3F321D5215C0D847A7AE7CF24140
\x128b7fc291a4a90d37bde4	\x128b7fc8044bf5a7e11b6d	\x128b7f0528202474593a0e	35.89443	-5.3301895	cruzroja	0101000020E61000002CEE3F321D5215C0D847A7AE7CF24140
\x128b7fc5011ae96ea1f9b7	\x128b7f5d8596a419e3a130	\x128b7fef623f0ffff181a7	35.89443	-5.3301895	culture	0101000020E61000002CEE3F321D5215C0D847A7AE7CF24140
\x128b7ffdd9a47cc077f25f472bcaecd9101b52	\x128b7f402641b407167ee769ba7e434d035efc	\x128b7fe7080e85ff42d9f851cd3230e1a140fe	35.89443	-5.3301895	diamundialdelosrefugiados	0101000020E61000002CEE3F321D5215C0D847A7AE7CF24140
\x128b7f8d76c00df98890f3efa7d240f49e6a091b4d63dc49e3fbc43935d947324348cb4fc3786451454ba4	\x128b7f8177e03762fe42d685627cd4bf3e3cfa924cb4d8aa194c229a06ca5f1294e1f09e18851c4a4fd4a2a00dd403373163e7aa0411c6e9505017ab0430c19ebac501ab9db22da3ea22aab6f1b8d8677d2a63b9fd582d60f8158fc7bf183dc8e456f1ce4cc44fbf194f6dd5c20dfc8b3f2ebad7bc667df743a821e60c2786f8179e0ef0b76bbfe3828b64ff4aaa400cc4561001396afebdb632e2077fda3d7caf831e0bfcb8a342e362d20f8b149cc648c0f916aceb0fb8a33e0c1f7e29c601ceb04729afc84…	\x128b7f8ae86c427ba898cca8805a9d6aedfb2ab778d9c3d9556b64f06f550bab5a31f706bebc38f74d494a08c835e32cb011614230230cc9e0f6bc7ced2ba6c1240885	35.89443	-5.3301895	diamundialdelrefugiado	0101000020E61000002CEE3F321D5215C0D847A7AE7CF24140
\x128b7f3935d947324348cb	\x128b7fb852265d591dd9fb	\x128b7f4230230cc9e0f6bc	35.89443	-5.3301895	eeuu	0101000020E61000002CEE3F321D5215C0D847A7AE7CF24140
\x128b7f38e0225ece721d35	\x128b7f30073df452ed8e08	\x128b7f1fa65ad0084fedf7	35.89443	-5.3301895	fcl_es	0101000020E61000002CEE3F321D5215C0D847A7AE7CF24140
\x128b7f5ef739a4746f7624	\x128b7f934c47114e3cec75	\x128b7f5ee7e2c96d447eea	35.89443	-5.3301895	feier	0101000020E61000002CEE3F321D5215C0D847A7AE7CF24140
\x128b7f5ef739a4746f7624	\x128b7f934c47114e3cec757c7e82df621c285d	\x128b7f5ee7e2c96d447eea	35.89443	-5.3301895	flüchtlinge	0101000020E61000002CEE3F321D5215C0D847A7AE7CF24140
\x128b7f38e0225ece721d35	\x128b7f30073df452ed8e08	\x128b7f1fa65ad0084fedf7	35.89443	-5.3301895	gnesta	0101000020E61000002CEE3F321D5215C0D847A7AE7CF24140
\x128b7f5ef739a4746f7624	\x128b7f934c47114e3cec75	\x128b7f5ee7e2c96d447eea	35.89443	-5.3301895	grenzöffnung	0101000020E61000002CEE3F321D5215C0D847A7AE7CF24140
\x128b7f8d76c00df98890f3	\x128b7f92768e5af1ed23e6	\x128b7f88584d42af5f229c	35.89443	-5.3301895	indecente	0101000020E61000002CEE3F321D5215C0D847A7AE7CF24140
\x128b7fc5011ae96ea1f9b7	\x128b7f5d8596a419e3a130	\x128b7fef623f0ffff181a7	35.89443	-5.3301895	india	0101000020E61000002CEE3F321D5215C0D847A7AE7CF24140
\x128b7f8d76c00df98890f3	\x128b7f92768e5af1ed23e6	\x128b7f88584d42af5f229c	35.89443	-5.3301895	inhumano	0101000020E61000002CEE3F321D5215C0D847A7AE7CF24140
\x128b7fefa7d240f49e6a093935d947324348cb4fc3786451454ba461d1673536508d20	\x128b7f896da225f883301b922b6e965a9966f3aebf3cbfc62f1409bca59e3bc59976821ee7827fe0c13533318a141dcaaf790967dd43e2ee16aebd	\x128b7f8186c393e0803c5ed8109b497a8a5ea516d263a1c2e8229722f87a0c227d928159584474854411f9	35.89443	-5.3301895	inmigración	0101000020E61000002CEE3F321D5215C0D847A7AE7CF24140
\x128b7fc5011ae96ea1f9b7	\x128b7f5d8596a419e3a130	\x128b7fef623f0ffff181a7	35.89443	-5.3301895	invaded	0101000020E61000002CEE3F321D5215C0D847A7AE7CF24140
\x128b7fe0a882c92a0d2eda	\x128b7f116370f56220822c	\x128b7f928b0ded76ed0555	35.89443	-5.3301895	lgbt	0101000020E61000002CEE3F321D5215C0D847A7AE7CF24140
\x128b7f61d1673536508d20	\x128b7fe165ce2463688473	\x128b7f9dd4b8ad57d23bc6	35.89443	-5.3301895	marruecos	0101000020E61000002CEE3F321D5215C0D847A7AE7CF24140
\x128b7ffdd9a47cc077f25f	\x128b7fd067d7cb164346bd	\x128b7fcce1eeae92b48cd5	35.89443	-5.3301895	melilla	0101000020E61000002CEE3F321D5215C0D847A7AE7CF24140
\x128b7f75eace0839b8e1d4	\x128b7f66c09d27447c5c36	\x128b7f6c335807034c3bdd	35.89443	-5.3301895	migración	0101000020E61000002CEE3F321D5215C0D847A7AE7CF24140
\x128b7f8d76c00df98890f3db3c36b375cccd6a3935d947324348cb4fc3786451454ba461d1673536508d20	\x128b7f92768e5af1ed23e694a038b2c4d16778b852265d591dd9fbe165ce246368847315690f04d2feae3e15e39431531b1aa05d58eff7b65c0026727be251814e0c39	\x128b7f88584d42af5f229c8ae1ab4f9360397d8ae86c427ba898cc9dd4b8ad57d23bc6e800b185c910f20d4230230cc9e0f6bc5049b3a0d2dd1e435f4aad86b1b45e38	35.89443	-5.3301895	migrantes	0101000020E61000002CEE3F321D5215C0D847A7AE7CF24140
\x128b7fc291a4a90d37bde4dbfb6085c4d62a21	\x128b7fc8044bf5a7e11b6d41f0cd12ab880fc5	\x128b7f8634b85702ec34800528202474593a0e	35.89443	-5.3301895	migranti	0101000020E61000002CEE3F321D5215C0D847A7AE7CF24140
\x128b7fc5011ae96ea1f9b7	\x128b7f5d8596a419e3a130	\x128b7fef623f0ffff181a7	35.89443	-5.3301895	migrants	0101000020E61000002CEE3F321D5215C0D847A7AE7CF24140
\x128b7fc5011ae96ea1f9b7	\x128b7f5d8596a419e3a130	\x128b7fef623f0ffff181a7	35.89443	-5.3301895	muslims	0101000020E61000002CEE3F321D5215C0D847A7AE7CF24140
\x128b7f73c35c80cd3d0c3a	\x128b7f0049ad04072e3ffd	\x128b7f4c4a0a0b1ebdc85b	35.89443	-5.3301895	nahnumaakom	0101000020E61000002CEE3F321D5215C0D847A7AE7CF24140
\x128b7fefa7d240f49e6a093935d947324348cb4fc3786451454ba4	\x128b7fab9db22da3ea22aac7bf183dc8e456f1d5c20dfc8b3f2ebae60c2786f8179e0e077fda3d7caf831e56bb9875c2d468335a957a50210f00c56109dacf60f779eb	\x128b7f8ae86c427ba898cca8805a9d6aedfb2ab778d9c3d9556b6408c835e32cb01161	35.89443	-5.3301895	noteolvides	0101000020E61000002CEE3F321D5215C0D847A7AE7CF24140
\x128b7f3935d947324348cb	\x128b7f2eee1bbf2c0ae6ba	\x128b7fd5067ccbce216b8a	35.89443	-5.3301895	olimpiconos	0101000020E61000002CEE3F321D5215C0D847A7AE7CF24140
\x128b7f8d76c00df98890f3	\x128b7f92768e5af1ed23e6	\x128b7f88584d42af5f229c	35.89443	-5.3301895	personas	0101000020E61000002CEE3F321D5215C0D847A7AE7CF24140
\x128b7f5ef739a4746f7624	\x128b7f7c7e82df621c285d	\x128b7f5ee7e2c96d447eea	35.89443	-5.3301895	preise	0101000020E61000002CEE3F321D5215C0D847A7AE7CF24140
\x128b7f38e0225ece721d35	\x128b7f30073df452ed8e08	\x128b7f1fa65ad0084fedf7	35.89443	-5.3301895	reflexión	0101000020E61000002CEE3F321D5215C0D847A7AE7CF24140
\x128b7ffdd9a47cc077f25f38e0225ece721d353935d947324348cb4fc3786451454ba4	\x128b7f93261ff059493bbad067d7cb164346bde006fbba978c3e86fa70a1e89156f79d2cdc9d3271827f982eee1bbf2c0ae6ba30073df452ed8e0838e2a64a52044d81694b80ac1a2553be79ef731056926aee	\x128b7f8cb8c910e8b5c41bcce1eeae92b48cd5d5067ccbce216b8aec2e193ba11175eb10c12e6c35a935841fa65ad0084fedf7401d3f2b6adf4f4d43533de42069e0dc	35.89443	-5.3301895	refugiados	0101000020E61000002CEE3F321D5215C0D847A7AE7CF24140
\x128b7f73c35c80cd3d0c3a	\x128b7f0049ad04072e3ffd	\x128b7f4c4a0a0b1ebdc85b	35.89443	-5.3301895	refugiadxs	0101000020E61000002CEE3F321D5215C0D847A7AE7CF24140
\x128b7f472bcaecd9101b52	\x128b7f402641b407167ee7	\x128b7fe7080e85ff42d9f8	35.89443	-5.3301895	refugioporderecho	0101000020E61000002CEE3F321D5215C0D847A7AE7CF24140
\x128b7f8d76c00df98890f3	\x128b7f92768e5af1ed23e6	\x128b7f88584d42af5f229c	35.89443	-5.3301895	repugnante	0101000020E61000002CEE3F321D5215C0D847A7AE7CF24140
\x128b7f3935d947324348cb	\x128b7f2eee1bbf2c0ae6ba	\x128b7fd5067ccbce216b8a	35.89443	-5.3301895	rio2016	0101000020E61000002CEE3F321D5215C0D847A7AE7CF24140
\x128b7f5ef739a4746f7624	\x128b7f7c7e82df621c285d	\x128b7f5ee7e2c96d447eea	35.89443	-5.3301895	schlepper	0101000020E61000002CEE3F321D5215C0D847A7AE7CF24140
\x128b7f5ef739a4746f7624	\x128b7f934c47114e3cec75	\x128b7f5ee7e2c96d447eea	35.89443	-5.3301895	spanien	0101000020E61000002CEE3F321D5215C0D847A7AE7CF24140
\x128b7fdb3c36b375cccd6a	\x128b7f727be251814e0c39	\x128b7f5049b3a0d2dd1e43	35.89443	-5.3301895	subsaharianos	0101000020E61000002CEE3F321D5215C0D847A7AE7CF24140
\x128b7f8d76c00df98890f3	\x128b7f92768e5af1ed23e6	\x128b7f88584d42af5f229c	35.89443	-5.3301895	trump	0101000020E61000002CEE3F321D5215C0D847A7AE7CF24140
\x128b7f4fc3786451454ba4	\x128b7f38e2a64a52044d81	\x128b7f10c12e6c35a93584	35.89443	-5.3301895	ugt	0101000020E61000002CEE3F321D5215C0D847A7AE7CF24140
\x128b7f8d76c00df98890f3	\x128b7f3b74090e9cd3b67c	\x128b7f06bebc38f74d494a	35.89443	-5.3301895	verguenza	0101000020E61000002CEE3F321D5215C0D847A7AE7CF24140
\x128b7f3e5afaf8a45c2815	\x128b7f1bcdc41222a984b1	\x128b7f7f6b4b6112c00cbd	35.89472222	14.51222222	migration	0101000020E6100000795EA6FD41062D40C7F3F84186F24140
\x128b7f7824af7246768377	\x128b7fdf504e78db5fc06f	\x128b7f9fa582ea0c4db7aa	35.89472222	14.51222222	migrationmedia	0101000020E6100000795EA6FD41062D40C7F3F84186F24140
\x128b7f3e5afaf8a45c2815	\x128b7f1bcdc41222a984b1	\x128b7f7f6b4b6112c00cbd	35.89472222	14.51222222	refugeeswelcome	0101000020E6100000795EA6FD41062D40C7F3F84186F24140
\x128b7f003e5a4e36084320	\x128b7f595c041feb580264	\x128b7f792041781128ae4f	35.8997	14.5147	refugeesarewelcomehere	0101000020E61000009D8026C286072D40091B9E5E29F34140
\x128b7f986fe66b259fbaf5	\x128b7f66570ad173594b1e	\x128b7ffa4f8ae719e32c78	35.8997	14.5147	seebrücke	0101000020E61000009D8026C286072D40091B9E5E29F34140
\x128b7fba1e5c37063d8c9f	\x128b7ffa5f9cab99a8ce8e	\x128b7f4ed26f4821243780	35.90910715	14.48150643	artwork	0101000020E6100000D253C30288F62C40A6E7829F5DF44140
\x128b7fba1e5c37063d8c9f	\x128b7ffa5f9cab99a8ce8e	\x128b7f4ed26f4821243780	35.90910715	14.48150643	comingrightup	0101000020E6100000D253C30288F62C40A6E7829F5DF44140
\x128b7fba1e5c37063d8c9f	\x128b7ffa5f9cab99a8ce8e	\x128b7f4ed26f4821243780	35.90910715	14.48150643	exhibition	0101000020E6100000D253C30288F62C40A6E7829F5DF44140
\x128b7fba1e5c37063d8c9f	\x128b7ffa5f9cab99a8ce8e	\x128b7f4ed26f4821243780	35.90910715	14.48150643	migrants	0101000020E6100000D253C30288F62C40A6E7829F5DF44140
\x128b7fba1e5c37063d8c9f	\x128b7ffa5f9cab99a8ce8e	\x128b7f4ed26f4821243780	35.90910715	14.48150643	migration	0101000020E6100000D253C30288F62C40A6E7829F5DF44140
\x128b7fba1e5c37063d8c9f	\x128b7ffa5f9cab99a8ce8e	\x128b7f4ed26f4821243780	35.90910715	14.48150643	minhulmalti	0101000020E6100000D253C30288F62C40A6E7829F5DF44140
\x128b7fba1e5c37063d8c9f	\x128b7ffa5f9cab99a8ce8e	\x128b7f4ed26f4821243780	35.90910715	14.48150643	shiftingcontexts	0101000020E6100000D253C30288F62C40A6E7829F5DF44140
\x128b7fba1e5c37063d8c9f	\x128b7ffa5f9cab99a8ce8e	\x128b7f4ed26f4821243780	35.90910715	14.48150643	wip	0101000020E6100000D253C30288F62C40A6E7829F5DF44140
\x128b7fba1e5c37063d8c9f	\x128b7ffa5f9cab99a8ce8e	\x128b7f4ed26f4821243780	35.90910715	14.48150643	workinprogress	0101000020E6100000D253C30288F62C40A6E7829F5DF44140
\x128b7f1c780e304f12b2af	\x128b7fc13ba0bd6b408be2	\x128b7f4e7e4cdcce187a14	35.9092	14.4256	detention	0101000020E6100000EE5A423EE8D92C40F8C264AA60F44140
\x128b7f1c780e304f12b2af	\x128b7fc13ba0bd6b408be208e7f6025e233c06	\x128b7f4e7e4cdcce187a14	35.9092	14.4256	eupol	0101000020E6100000EE5A423EE8D92C40F8C264AA60F44140
\x128b7f1c780e304f12b2af	\x128b7fc13ba0bd6b408be208e7f6025e233c06	\x128b7f4e7e4cdcce187a14	35.9092	14.4256	migration	0101000020E6100000EE5A423EE8D92C40F8C264AA60F44140
\x128b7fbd62b7597e058a34	\x128b7fbbcdf4949eb5aacd	\x128b7f1325eaabccc14020	35.934249	14.380054	acpeu	0101000020E61000008F6D197096C22C400CA9A27895F74140
\x128b7f0f013a44642b6b58	\x128b7fd865e900ded53156	\x128b7f607a75b912a52f7c	35.934249	14.380054	acpeuwomen	0101000020E61000008F6D197096C22C400CA9A27895F74140
\x128b7f2e1f474b566fd0d9	\x128b7f5d74a18737c56bc7	\x128b7f10d53516addd4c72	35.934249	14.380054	action	0101000020E61000008F6D197096C22C400CA9A27895F74140
\x128b7fce23d8967d99971c	\x128b7feb33ba8eade445db	\x128b7f95fde64956e45dcb	35.934249	14.380054	adaption	0101000020E61000008F6D197096C22C400CA9A27895F74140
\x128b7fa71b80700d32ec34	\x128b7f162cad7e62ea12757a3bb0297cf48954	\x128b7f97c9e7745fa1d4da5a54ebd35995f9c9	35.934249	14.380054	africa	0101000020E61000008F6D197096C22C400CA9A27895F74140
\x128b7fbd9e6c1c4e6e1002	\x128b7fecce155833c43e96	\x128b7fbf5f16d55b54cd86	35.934249	14.380054	aida	0101000020E61000008F6D197096C22C400CA9A27895F74140
\x128b7f1676fee88763f8b66027027734d359b0	\x128b7ff32628508f54bee273d8d44ca58cfe46	\x128b7fc40e2f2d8018e555fb721d1a3d542d4b	35.934249	14.380054	alankurdi	0101000020E61000008F6D197096C22C400CA9A27895F74140
\x128b7f16614011cbe27aad	\x128b7fea5540f8c68e903d	\x128b7fc7f18feb6df667ba	35.934249	14.380054	app	0101000020E61000008F6D197096C22C400CA9A27895F74140
\x128b7f14279fe51baad23f	\x128b7ffde4607d80cf39cc	\x128b7fea6b9e1a231e71e5	35.934249	14.380054	arlem	0101000020E61000008F6D197096C22C400CA9A27895F74140
\x128b7f89de83e9afe2c23f8bcb3af0d41e174dce23d8967d99971cd084822187734957047ea946c9e5a060083eccf4bd8e6e1e1096803ee34413cc23729463a2a8394b661face891ba542869d300379854ceaf6a5df4666010de0b7489f7cd701b827d7b421169f0187421	\x128b7fa8c9cf7df0daa225b370df118f00c2dcc0c1d0449b7f7d10cda244199ebb6c9cd5a7897e9bafaab7e20a3e69e1c5b184f34e8061202c4c98f628a7969295df1c04cf7c88027fbba00deb3ba3ab00374c15e0634051490032172e0d1bc2ca8fc0183caa564437927d221ffc1028cab76c229f500a2380bf793c9918688f200c033d0f4adf7a9bb49f4409656f365bdda9467dc6b65e4d845747bdfd50e10a1c5b4b0d5f582d81c0c35cec861a310e070e62715cb6397dce1a66f6cb9ef39de67368bf8f3…	\x128b7fa443adcc8b8bed6ea9a54ae7763f5c26aca39a7e7e8dd20ab2656c3d86125fd5c212b29ff6ac8dd1cb041d8402677486e15eda3ba21dccaef3de9ecff5da01d40288a29155855f500ab8d0ef6e9a9cca1082127fa99d65681581ef74eebbe26d233cadaf79fe21c025d18f2d50ad740927ac3131a6775c56621cc9c7ae1c94446a85eeb892747d997052e1d1e67ffac170d87d4cb53172677693647679c89d7a7a12997dffa29b2f	35.934249	14.380054	asylum	0101000020E61000008F6D197096C22C400CA9A27895F74140
\x128b7f46b28e2d27825bee	\x128b7f4754396a7970bb69	\x128b7f0d23c3ef9038c01a	35.934249	14.380054	asylumlaw	0101000020E61000008F6D197096C22C400CA9A27895F74140
\x128b7fd084822187734957	\x128b7f4aa807f9e9cb28a1	\x128b7f806154a6b23775fe	35.934249	14.380054	asylumseekers	0101000020E61000008F6D197096C22C400CA9A27895F74140
\x128b7fee268faf0103343a	\x128b7f27b30f14c94ed488	\x128b7f31854c199827f9a5	35.934249	14.380054	awayday	0101000020E61000008F6D197096C22C400CA9A27895F74140
\x128b7f0ff873e72d708ece	\x128b7fad39ef28240e82d9c3572c0a4a601e78	\x128b7f1818ec6560817455	35.934249	14.380054	babis	0101000020E61000008F6D197096C22C400CA9A27895F74140
\x128b7fb3d8f6e0af8a8f6b	\x128b7f6959178a4a006471	\x128b7f32db886f190fdd95	35.934249	14.380054	beactive	0101000020E61000008F6D197096C22C400CA9A27895F74140
\x128b7fbd9e6c1c4e6e1002	\x128b7f9731019e7fdbb78a	\x128b7ff66ae118f77c98b3	35.934249	14.380054	beconnected	0101000020E61000008F6D197096C22C400CA9A27895F74140
\x128b7f1a4245f14f4391af	\x128b7fa9ff265f3dcbd1ea	\x128b7f423da3e76d28d4f7	35.934249	14.380054	belgrado	0101000020E61000008F6D197096C22C400CA9A27895F74140
\x128b7fcc71c69d1b021066	\x128b7f9d269ed2c5f35638	\x128b7f63834c9c782c2e00	35.934249	14.380054	beyondextremism	0101000020E61000008F6D197096C22C400CA9A27895F74140
\x128b7fee268faf0103343a7568f753f639cb98	\x128b7f99b0cd63c626aabdb13ee24c52c76ecec1e162871b4b45d2cc2bedeba56bdaf0d99de4192343e004fd4462c5efe0d2abff127c865d8851fb27b30f14c94ed4883add9161db9984d34e14302e5fc716404fb437e88a507fc1517af6303d952c4a	\x128b7ff1afc4bccf7d0f5931854c199827f9a5	35.934249	14.380054	borders	0101000020E61000008F6D197096C22C400CA9A27895F74140
\x128b7f7568f753f639cb98	\x128b7f99b0cd63c626aabdb13ee24c52c76ecec1e162871b4b45d2cc2bedeba56bdaf0d99de4192343e004fd4462c5efe0d2abff127c865d8851fb30b040f6c9081b383add9161db9984d34e14302e5fc716404fb437e88a507fc1517af6303d952c4a	\x128b7ff1afc4bccf7d0f59	35.934249	14.380054	breakingnews	0101000020E61000008F6D197096C22C400CA9A27895F74140
\x128b7f8bcb3af0d41e174d95661abb47bec269a71b80700d32ec34ba54babb5a8171c2	\x128b7f93d7a35d70a683b7ad6c758f171b9828c2eaa14b8c2319b07a3bb0297cf48954	\x128b7f97c9e7745fa1d4daa0875926faebb2f7c1afc53358966e8c1a1e007bf82600f7	35.934249	14.380054	brexit	0101000020E61000008F6D197096C22C400CA9A27895F74140
\x128b7f0ff873e72d708ece1a4245f14f4391af	\x128b7f98060554da78a8f1300a2ad405e1bd21	\x128b7f9acf544f439e4647a9762f94af62f092	35.934249	14.380054	calais	0101000020E61000008F6D197096C22C400CA9A27895F74140
\x128b7f0ff873e72d708ece3c60c919abf47948	\x128b7f810aa7c297989771865f5947ad14205e89a68740332031b189c3112b12a7d7828c26ca017e1a944591599e10445797a394c788d8cb1213e198060554da78a8f19a33706b79c0335c9ab922c8b9fc042b9b21d8e69de586809e6f67aa437a5ffaa05ab7f7cefe81ffa40237228a7da072ad5078535361936fae671aef145feb2ebab72324f5497f04c158b803da88eb5dc6e569de30b2fe9cc9e580beccb2587bd24396d523bd5319dca26ba28a684861e37413b140c05064e7961ee812740b65e8699d7…	\x128b7f9032aaf993480255a9762f94af62f092	35.934249	14.380054	calaisjungle	0101000020E61000008F6D197096C22C400CA9A27895F74140
\x128b7f047ea946c9e5a060	\x128b7f221ffc1028cab76c	\x128b7f0ab8d0ef6e9a9cca	35.934249	14.380054	ceas	0101000020E61000008F6D197096C22C400CA9A27895F74140
\x128b7f16614011cbe27aad	\x128b7f461c5c3265cb7b88	\x128b7f641cc7665d746801	35.934249	14.380054	children	0101000020E61000008F6D197096C22C400CA9A27895F74140
\x128b7f8bcb3af0d41e174d	\x128b7f93d7a35d70a683b7	\x128b7f1a1e007bf82600f7	35.934249	14.380054	civilsociety	0101000020E61000008F6D197096C22C400CA9A27895F74140
\x128b7f2cea74c98195532c	\x128b7f14dc4817e8e9f8f8	\x128b7f212324ba979ca74a	35.934249	14.380054	classifieds	0101000020E61000008F6D197096C22C400CA9A27895F74140
\x128b7fce23d8967d99971c159e7a1a726b9d80	\x128b7feb33ba8eade445db0dad47c34ce649e5	\x128b7f95fde64956e45dcb73a75a7ff3aff0f8	35.934249	14.380054	climate	0101000020E61000008F6D197096C22C400CA9A27895F74140
\x128b7fc33324cfec5cc7e8	\x128b7f930167a0b2901b6010093dd1c33c586a	\x128b7f33914ddee94cc530500769a01b7840cb	35.934249	14.380054	climatechange	0101000020E61000008F6D197096C22C400CA9A27895F74140
\x128b7fc33324cfec5cc7e8	\x128b7f930167a0b2901b60	\x128b7f33914ddee94cc530	35.934249	14.380054	climatemigration	0101000020E61000008F6D197096C22C400CA9A27895F74140
\x128b7fbf251c03125d28f3	\x128b7f49e15d10532a81ff	\x128b7f92f4fb9b769a60b8	35.934249	14.380054	coast	0101000020E61000008F6D197096C22C400CA9A27895F74140
\x128b7fa71b80700d32ec34	\x128b7fecd71ac1729331c4	\x128b7f97c9e7745fa1d4da	35.934249	14.380054	continentalfreetrade	0101000020E61000008F6D197096C22C400CA9A27895F74140
\x128b7fcf53c556edb92314	\x128b7fa1810ff58ad6cf6a	\x128b7f02e081c5b48971b5	35.934249	14.380054	cosac	0101000020E61000008F6D197096C22C400CA9A27895F74140
\x128b7fbc2d61408d4e1c6fd084822187734957	\x128b7f49af38cfbdca51de505124094ceb95b4	\x128b7fae1b85e245c6b0f336d014233fdd46b0	35.934249	14.380054	covid19	0101000020E61000008F6D197096C22C400CA9A27895F74140
\x128b7fbf251c03125d28f3	\x128b7f2ee7287e569485d7	\x128b7f108573cff3512736	35.934249	14.380054	crew	0101000020E61000008F6D197096C22C400CA9A27895F74140
\x128b7f16614011cbe27aad	\x128b7fc20c7257cc643dab	\x128b7f65214d3b3543b63e	35.934249	14.380054	crisirifugiati	0101000020E61000008F6D197096C22C400CA9A27895F74140
\x128b7f7f4e90b225aecef2	\x128b7f68f7863d89b05678	\x128b7f80b1dfa8b282d1bb	35.934249	14.380054	crocerossa	0101000020E61000008F6D197096C22C400CA9A27895F74140
\x128b7f0ff873e72d708ece	\x128b7fad39ef28240e82d9c3572c0a4a601e78	\x128b7f1818ec6560817455	35.934249	14.380054	cze	0101000020E61000008F6D197096C22C400CA9A27895F74140
\x128b7fd493c89df23989e4	\x128b7f9b58e8c535e25d3f	\x128b7fe5c7b65e5272046c	35.934249	14.380054	datteln	0101000020E61000008F6D197096C22C400CA9A27895F74140
\x128b7f3bc56fc1cf548ddf	\x128b7fe765619fbc6ebd79	\x128b7fe483f8e25e39d50a	35.934249	14.380054	democracy	0101000020E61000008F6D197096C22C400CA9A27895F74140
\x128b7f3346d85c1aa1aa48	\x128b7f9200edbab4d40e00	\x128b7f6f1f27fe6f8ed25e	35.934249	14.380054	deport	0101000020E61000008F6D197096C22C400CA9A27895F74140
\x128b7f3346d85c1aa1aa48	\x128b7f41216ae603d6571c	\x128b7f883934ef4bcec78a	35.934249	14.380054	deportation	0101000020E61000008F6D197096C22C400CA9A27895F74140
\x128b7fbd9e6c1c4e6e1002	\x128b7ff69227f249fb510a	\x128b7f1eacc33b443c0e73	35.934249	14.380054	depression	0101000020E61000008F6D197096C22C400CA9A27895F74140
\x128b7fa71b80700d32ec34bd62b7597e058a34	\x128b7fbbcdf4949eb5aacd7a3bb0297cf48954	\x128b7f97c9e7745fa1d4da1325eaabccc14020	35.934249	14.380054	development	0101000020E61000008F6D197096C22C400CA9A27895F74140
\x128b7ff0750abd5014b928	\x128b7f3a55a1ccbf4cf8ac	\x128b7f759c3bc6e8a5b2c5	35.934249	14.380054	diainternacionaldelmigrante	0101000020E61000008F6D197096C22C400CA9A27895F74140
\x128b7fc33324cfec5cc7e8	\x128b7f10093dd1c33c586a	\x128b7f500769a01b7840cb	35.934249	14.380054	digital	0101000020E61000008F6D197096C22C400CA9A27895F74140
\x128b7f0673ceca29b574b7	\x128b7ffd0e182ae6cb48ad	\x128b7f1a6602df047d81ce	35.934249	14.380054	dog	0101000020E61000008F6D197096C22C400CA9A27895F74140
\x128b7fbf251c03125d28f3	\x128b7fb205fe9acb209ba8	\x128b7f390a5d99e79968f9	35.934249	14.380054	dolphins	0101000020E61000008F6D197096C22C400CA9A27895F74140
\x128b7f101f2ccbc0e8b7a8	\x128b7f1ff35ae03ebf1f91	\x128b7fd3104e497c645a27	35.934249	14.380054	donation	0101000020E61000008F6D197096C22C400CA9A27895F74140
\x128b7fbd9e6c1c4e6e1002	\x128b7fc4ab6e7990dfa2ee	\x128b7fc37decf10a84df82	35.934249	14.380054	dontletthemdrown	0101000020E61000008F6D197096C22C400CA9A27895F74140
\x128b7fee268faf0103343a	\x128b7f098bb61612bc1139	\x128b7f5843c71600381efa	35.934249	14.380054	durablesolutions	0101000020E61000008F6D197096C22C400CA9A27895F74140
\x128b7fd0848221877349576a5df4666010de0b	\x128b7fd5a7897e9bafaab768bf8f33256ea9c07ad54f7aed0f86f4	\x128b7f6a85eeb892747d9970d87d4cb5317267	35.934249	14.380054	easo	0101000020E61000008F6D197096C22C400CA9A27895F74140
\x128b7f6a5df4666010de0b	\x128b7f3c9918688f200c03	\x128b7f7693647679c89d7a	35.934249	14.380054	easo24mb	0101000020E61000008F6D197096C22C400CA9A27895F74140
\x128b7f047ea946c9e5a0601096803ee34413cc	\x128b7fc0c1d0449b7f7d10172e0d1bc2ca8fc0229f500a2380bf79467dc6b65e4d8457	\x128b7fb2656c3d86125fd5e15eda3ba21dccae1581ef74eebbe26d7052e1d1e67ffac1	35.934249	14.380054	easotraining	0101000020E61000008F6D197096C22C400CA9A27895F74140
\x128b7f69d300379854ceaf	\x128b7ff080d5b5304bd8f1	\x128b7f9a8eeafd5aed4194	35.934249	14.380054	eastermassacre	0101000020E61000008F6D197096C22C400CA9A27895F74140
\x128b7fba54babb5a8171c2	\x128b7fc2eaa14b8c2319b0	\x128b7fc1afc53358966e8c	35.934249	14.380054	economy	0101000020E61000008F6D197096C22C400CA9A27895F74140
\x128b7f1a4245f14f4391af	\x128b7f770ee1c9e853b395	\x128b7f15e3e8f194bee35d	35.934249	14.380054	eeuu	0101000020E61000008F6D197096C22C400CA9A27895F74140
\x128b7f16614011cbe27aad	\x128b7ffd258d7c755802a0	\x128b7fd5008b34135290e5	35.934249	14.380054	empathy	0101000020E61000008F6D197096C22C400CA9A27895F74140
\x128b7f3bc56fc1cf548ddf	\x128b7fd688e4ad47c29a71	\x128b7f4206101bd2bd0c2a	35.934249	14.380054	energyunion	0101000020E61000008F6D197096C22C400CA9A27895F74140
\x128b7fe9c679dbfa673903	\x128b7fc38c6f25db8892a71adf53dcafef8daf	\x128b7f6fe8ff23aabb45d4	35.934249	14.380054	entrepreneur	0101000020E61000008F6D197096C22C400CA9A27895F74140
\x128b7fe9c679dbfa673903	\x128b7f6b7cc754acd3a90d	\x128b7f6fe8ff23aabb45d4	35.934249	14.380054	entrepreneurs	0101000020E61000008F6D197096C22C400CA9A27895F74140
\x128b7fc800cccb0d6846a6	\x128b7f9064dfb3a51040e9	\x128b7f2cc08e1b16a4d9e9	35.934249	14.380054	eppmalta	0101000020E61000008F6D197096C22C400CA9A27895F74140
\x128b7f782a3daa08e04a2d	\x128b7fa8917b257fb5c455	\x128b7ff20f451e3367e630	35.934249	14.380054	epprefugeeconf	0101000020E61000008F6D197096C22C400CA9A27895F74140
\x128b7fbd9e6c1c4e6e1002	\x128b7fc37ac629de4e49ac	\x128b7f0d9fde566564e5ff	35.934249	14.380054	escrights	0101000020E61000008F6D197096C22C400CA9A27895F74140
\x128b7f63b98c93ee655c69	\x128b7fbd4af656d58b535d	\x128b7fb1037ead06ca7922	35.934249	14.380054	espagne	0101000020E61000008F6D197096C22C400CA9A27895F74140
\x128b7f63b98c93ee655c69	\x128b7fbd4af656d58b535d	\x128b7fb1037ead06ca7922	35.934249	14.380054	espana	0101000020E61000008F6D197096C22C400CA9A27895F74140
\x128b7f1a4245f14f4391af	\x128b7f5dda2dd0ee6a12fe	\x128b7f96a06d7770972586	35.934249	14.380054	españa	0101000020E61000008F6D197096C22C400CA9A27895F74140
\x128b7f0b8c9faf95eb1bb3	\x128b7fa2040745047a2dca	\x128b7f501a38587262eaab	35.934249	14.380054	etc	0101000020E61000008F6D197096C22C400CA9A27895F74140
\x128b7f87bab16d28d5918b8f92ce0ca9cadcb7b64fb161540fad783bc56fc1cf548ddf	\x128b7f977662737021cd1fd688e4ad47c29a71dba2277180dc45cedbdf00d1825331aa1a57b90f7ea969ac2ae1b670d305d1b131f5d4cbf521a16e	\x128b7facdef1f7a0c930b0e89563bae13566f34206101bd2bd0c2a709e21f990873a58	35.934249	14.380054	eu2017mt	0101000020E61000008F6D197096C22C400CA9A27895F74140
\x128b7f95661abb47bec269	\x128b7fad6c758f171b9828	\x128b7fa0875926faebb2f7	35.934249	14.380054	euco	0101000020E61000008F6D197096C22C400CA9A27895F74140
\x128b7f3bc56fc1cf548ddf	\x128b7f83ea82c00ba185e7	\x128b7fe483f8e25e39d50a	35.934249	14.380054	eufunds	0101000020E61000008F6D197096C22C400CA9A27895F74140
\x128b7fbcafaf9c629d5619	\x128b7fab60ffcfc84f6231	\x128b7f96ba981e8b68fc84	35.934249	14.380054	euromed	0101000020E61000008F6D197096C22C400CA9A27895F74140
\x128b7fa71b80700d32ec342cea74c98195532c	\x128b7f14dc4817e8e9f8f8162cad7e62ea1275	\x128b7f212324ba979ca74a5a54ebd35995f9c9	35.934249	14.380054	europe	0101000020E61000008F6D197096C22C400CA9A27895F74140
\x128b7f3bc56fc1cf548ddf7b421169f0187421	\x128b7f3d0f4adf7a9bb49f3d51d80b6bd1b67f	\x128b7ff3de9ecff5da01d42fa050647d7202ec	35.934249	14.380054	european	0101000020E61000008F6D197096C22C400CA9A27895F74140
\x128b7fe9c679dbfa673903	\x128b7fc38c6f25db8892a76b7cc754acd3a90d	\x128b7f6fe8ff23aabb45d4	35.934249	14.380054	europecooperates	0101000020E61000008F6D197096C22C400CA9A27895F74140
\x128b7fb3d8f6e0af8a8f6b	\x128b7f6959178a4a006471	\x128b7f32db886f190fdd95	35.934249	14.380054	eusport	0101000020E61000008F6D197096C22C400CA9A27895F74140
\x128b7fdabd6ff60d76a05f	\x128b7f0620b3007cc23554	\x128b7f2b358aa138c0063d	35.934249	14.380054	eusportforum	0101000020E61000008F6D197096C22C400CA9A27895F74140
\x128b7fa0bf93f9d205d4a8	\x128b7f958bcb987a74c39d	\x128b7fc1ba02780da3fe70	35.934249	14.380054	everydropcounts	0101000020E61000008F6D197096C22C400CA9A27895F74140
\x128b7f3c60c919abf47948	\x128b7f89a68740332031b1	\x128b7f9032aaf993480255	35.934249	14.380054	exodus	0101000020E61000008F6D197096C22C400CA9A27895F74140
\x128b7f3bc56fc1cf548ddf	\x128b7fb9bfc5982fd96912	\x128b7f30a314fc5f9ad3a3	35.934249	14.380054	eyd2015	0101000020E61000008F6D197096C22C400CA9A27895F74140
\x128b7fa1cca884fa47e3a7	\x128b7fbad2984ec5546f1e	\x128b7f8348e09d167b9375	35.934249	14.380054	fairproject	0101000020E61000008F6D197096C22C400CA9A27895F74140
\x128b7fe8a3045fdac722b9	\x128b7f3a65702cf992cbb8	\x128b7f4af253178d902299	35.934249	14.380054	findmeinkakuma	0101000020E61000008F6D197096C22C400CA9A27895F74140
\x128b7fe02592f01cd32ede6027027734d359b0	\x128b7fc34a82b2b93b1aeef32628508f54bee2	\x128b7fc40e2f2d8018e555289c01a944ebeefb	35.934249	14.380054	flüchtlinge	0101000020E61000008F6D197096C22C400CA9A27895F74140
\x128b7f63b98c93ee655c69	\x128b7f0f7a448be2fdd4bc	\x128b7f2c582e720cc7ed40	35.934249	14.380054	france	0101000020E61000008F6D197096C22C400CA9A27895F74140
\x128b7f1a4245f14f4391af	\x128b7f300a2ad405e1bd21	\x128b7f9acf544f439e4647	35.934249	14.380054	francia	0101000020E61000008F6D197096C22C400CA9A27895F74140
\x128b7f0ff873e72d708ece	\x128b7f98060554da78a8f1	\x128b7fa9762f94af62f092	35.934249	14.380054	francie	0101000020E61000008F6D197096C22C400CA9A27895F74140
\x128b7fa71b80700d32ec34	\x128b7fecd71ac1729331c4	\x128b7f97c9e7745fa1d4da	35.934249	14.380054	freemovement	0101000020E61000008F6D197096C22C400CA9A27895F74140
\x128b7f7568f753f639cb98	\x128b7f99b0cd63c626aabdb13ee24c52c76ecec1e162871b4b45d2cc2bedeba56bdaf0d99de4192343e004fd4462c5efe0d2abff127c865d8851fb30b040f6c9081b383add9161db9984d34e14302e5fc716404fb437e88a507fc1517af6303d952c4a	\x128b7ff1afc4bccf7d0f59	35.934249	14.380054	french	0101000020E61000008F6D197096C22C400CA9A27895F74140
\x128b7f1a4245f14f4391af	\x128b7fa9ff265f3dcbd1ea	\x128b7f423da3e76d28d4f7	35.934249	14.380054	frontera	0101000020E61000008F6D197096C22C400CA9A27895F74140
\x128b7f0b8c9faf95eb1bb3	\x128b7fa2040745047a2dca	\x128b7f501a38587262eaab	35.934249	14.380054	fsg	0101000020E61000008F6D197096C22C400CA9A27895F74140
\x128b7f5de002858b8be74d	\x128b7fd904f78fe2ab5646	\x128b7f5d69d02e097ac5b6	35.934249	14.380054	genderequality	0101000020E61000008F6D197096C22C400CA9A27895F74140
\x128b7fafcd9835e97c9ab3	\x128b7f0f7ab72d2a51e34d	\x128b7fdc488290a9afd6a2	35.934249	14.380054	germany	0101000020E61000008F6D197096C22C400CA9A27895F74140
\x128b7f101f2ccbc0e8b7a8	\x128b7f1ff35ae03ebf1f91	\x128b7fd3104e497c645a27	35.934249	14.380054	givingback	0101000020E61000008F6D197096C22C400CA9A27895F74140
\x128b7fd1f8715b1b519bce	\x128b7f6538be631c828625	\x128b7f8e1745f839015dde	35.934249	14.380054	globalcompactformigration	0101000020E61000008F6D197096C22C400CA9A27895F74140
\x128b7f101f2ccbc0e8b7a8	\x128b7f1ff35ae03ebf1f91	\x128b7fd3104e497c645a27	35.934249	14.380054	glorytogod	0101000020E61000008F6D197096C22C400CA9A27895F74140
\x128b7fb3d8f6e0af8a8f6b	\x128b7f6959178a4a006471	\x128b7f32db886f190fdd95	35.934249	14.380054	glowinthedark	0101000020E61000008F6D197096C22C400CA9A27895F74140
\x128b7f2b7adc6517a12f86	\x128b7ff9ce91bddcd31b7e	\x128b7f88a449afdfd4668d	35.934249	14.380054	governance	0101000020E61000008F6D197096C22C400CA9A27895F74140
\x128b7fb9cbe24b93f0fd78047ea946c9e5a060	\x128b7fb370df118f00c2dc0736dee924ed0549	\x128b7f80e01b7d839360aba9a54ae7763f5c26	35.934249	14.380054	greece	0101000020E61000008F6D197096C22C400CA9A27895F74140
\x128b7f3bc56fc1cf548ddf	\x128b7fe765619fbc6ebd79	\x128b7fe483f8e25e39d50a	35.934249	14.380054	growth	0101000020E61000008F6D197096C22C400CA9A27895F74140
\x128b7fa71b80700d32ec34	\x128b7f103fe7161ba8d38b	\x128b7f97c9e7745fa1d4da	35.934249	14.380054	gulf	0101000020E61000008F6D197096C22C400CA9A27895F74140
\x128b7fd493c89df23989e4	\x128b7f9b58e8c535e25d3f	\x128b7fe5c7b65e5272046c	35.934249	14.380054	harbour	0101000020E61000008F6D197096C22C400CA9A27895F74140
\x128b7f5de002858b8be74d	\x128b7fd904f78fe2ab5646	\x128b7f5d69d02e097ac5b6	35.934249	14.380054	hatespeech	0101000020E61000008F6D197096C22C400CA9A27895F74140
\x128b7f16614011cbe27aad	\x128b7fea5540f8c68e903d	\x128b7fc7f18feb6df667ba	35.934249	14.380054	help	0101000020E61000008F6D197096C22C400CA9A27895F74140
\x128b7f20e54cc9b774c3c5	\x128b7f417b9bb9d431a157	\x128b7f764a0caf84f110a7	35.934249	14.380054	horror	0101000020E61000008F6D197096C22C400CA9A27895F74140
\x128b7f3c0a4dbc3957ac37	\x128b7f7dfca2246b75933b	\x128b7f5d3d3c105b874319	35.934249	14.380054	humanity	0101000020E61000008F6D197096C22C400CA9A27895F74140
\x128b7fa71b80700d32ec34bd9e6c1c4e6e1002	\x128b7f9e42413cc3a12ea89f5f99d38153207f05fff757e8e9b18b383b26de4590fe944507a0959ad3382852172c4fed50810f	\x128b7f8762444dc2bf4bfd937f880835ee41261a62aadbd25255e2446367ed9c5c01a24759077406e885675a54ebd35995f9c9	35.934249	14.380054	humanrights	0101000020E61000008F6D197096C22C400CA9A27895F74140
\x128b7f8d8381348fbe3ab31c98545acf0938a5	\x128b7ff91ef89dc576ff5afc9d96effb53cefd7d27e31e5692d2d6	\x128b7f814fc5520f24d258215d0f2be88a98f4	35.934249	14.380054	humantrafficking	0101000020E61000008F6D197096C22C400CA9A27895F74140
\x128b7f1a4245f14f4391af	\x128b7f26202482ec33b4d5	\x128b7f58dc1be2a7c23371	35.934249	14.380054	hungría	0101000020E61000008F6D197096C22C400CA9A27895F74140
\x128b7f28f362676834b1dc	\x128b7fa7d7a2e8f99c10e2	\x128b7fa1cc0835c675f5d4	35.934249	14.380054	iammuslim	0101000020E61000008F6D197096C22C400CA9A27895F74140
\x128b7fa71b80700d32ec34	\x128b7f103fe7161ba8d38b	\x128b7f97c9e7745fa1d4da	35.934249	14.380054	igad	0101000020E61000008F6D197096C22C400CA9A27895F74140
\x128b7fa0f41e43431de1c5	\x128b7f1ad840e68460f068	\x128b7ff033741fb48d6449	35.934249	14.380054	immigrant	0101000020E61000008F6D197096C22C400CA9A27895F74140
\x128b7fa0f41e43431de1c5fdc7e6523aabb7c7	\x128b7fca211259f2e2fcb60b1157b0bb651fee1a61a08a8f955e69	\x128b7f99511d8eb86ce98cf033741fb48d6449f8832a968de3c710	35.934249	14.380054	immigrants	0101000020E61000008F6D197096C22C400CA9A27895F74140
\x128b7fba54babb5a8171c2bd9e6c1c4e6e1002be29660f7126462ce2a656738e6bc6712cea74c98195532c30c1b111a9ef6ae2	\x128b7fc2eaa14b8c2319b0de30754cf2eb8d48108a26ebc22ac06714dc4817e8e9f8f838cc00fe6bfb1b6f7105cfbd87dcd67777e96afbb9ca40ff	\x128b7f8c2c43fbbcba34d8c1afc53358966e8ce6858290b8e8f8ec0632ec66ca231954212324ba979ca74a3118f7ff8eb40a06	35.934249	14.380054	immigration	0101000020E61000008F6D197096C22C400CA9A27895F74140
\x128b7f16614011cbe27aad	\x128b7f40f696222f4ec6b2	\x128b7f6f266f12e420bf75	35.934249	14.380054	immigrazione	0101000020E61000008F6D197096C22C400CA9A27895F74140
\x128b7fdabd6ff60d76a05f	\x128b7f0620b3007cc23554	\x128b7f2b358aa138c0063d	35.934249	14.380054	inclusion	0101000020E61000008F6D197096C22C400CA9A27895F74140
\x128b7fc33324cfec5cc7e8	\x128b7f10093dd1c33c586a	\x128b7f500769a01b7840cb	35.934249	14.380054	industrial	0101000020E61000008F6D197096C22C400CA9A27895F74140
\x128b7fba54babb5a8171c2	\x128b7fc2eaa14b8c2319b0	\x128b7fc1afc53358966e8c	35.934249	14.380054	inequalities	0101000020E61000008F6D197096C22C400CA9A27895F74140
\x128b7f69d300379854ceaf	\x128b7ff080d5b5304bd8f10bc9eee036609b65	\x128b7f9a8eeafd5aed4194342a823790239244	35.934249	14.380054	inquiry	0101000020E61000008F6D197096C22C400CA9A27895F74140
\x128b7f8cc51570f3660f58	\x128b7fd6d4c7eae189d57c	\x128b7f551a56fe04f019da	35.934249	14.380054	instagram	0101000020E61000008F6D197096C22C400CA9A27895F74140
\x128b7fbd9e6c1c4e6e1002dabd6ff60d76a05f3bc56fc1cf548ddf73787fa8035fcfae	\x128b7f811781d6e4decaee96bd05c81bb98060de30754cf2eb8d480620b3007cc235543f2a6a296d19d511	\x128b7f91a5146a78a309a19defd5ac2b5de3240632ec66ca2319542b358aa138c0063d2c500c6f6b571ccb	35.934249	14.380054	integration	0101000020E61000008F6D197096C22C400CA9A27895F74140
\x128b7fafcd9835e97c9ab3	\x128b7f0f7ab72d2a51e34d	\x128b7fdc488290a9afd6a2	35.934249	14.380054	isis	0101000020E61000008F6D197096C22C400CA9A27895F74140
\x128b7f7568f753f639cb98	\x128b7f99b0cd63c626aabdb13ee24c52c76ecec1e162871b4b45d2cc2bedeba56bdaf0d99de4192343e004fd4462c5efe0d2abff127c865d8851fb3add9161db9984d34e14302e5fc716404fb437e88a507fc1517af6303d952c4a	\x128b7ff1afc4bccf7d0f59	35.934249	14.380054	italian	0101000020E61000008F6D197096C22C400CA9A27895F74140
\x128b7f8cc51570f3660f583bc56fc1cf548ddf	\x128b7f83ea82c00ba185e7ab80330170a5ce4a	\x128b7fe483f8e25e39d50a551a56fe04f019da	35.934249	14.380054	italy	0101000020E61000008F6D197096C22C400CA9A27895F74140
\x128b7f28f362676834b1dc	\x128b7fa7d7a2e8f99c10e2	\x128b7fa1cc0835c675f5d4	35.934249	14.380054	jesuismuslim	0101000020E61000008F6D197096C22C400CA9A27895F74140
\x128b7f101f2ccbc0e8b7a8	\x128b7f1ff35ae03ebf1f91	\x128b7fd3104e497c645a27	35.934249	14.380054	jidejetson	0101000020E61000008F6D197096C22C400CA9A27895F74140
\x128b7f7568f753f639cb98	\x128b7f99b0cd63c626aabdb13ee24c52c76ecec1e162871b4b45d2cc2bedeba56bdaf0d99de4192343e004fd4462c5efe0d2abff127c865d8851fb30b040f6c9081b383add9161db9984d34e14302e5fc716404fb437e88a507fc1517af6303d952c4a	\x128b7ff1afc4bccf7d0f59	35.934249	14.380054	jiletsjaunes	0101000020E61000008F6D197096C22C400CA9A27895F74140
\x128b7f2cea74c98195532c	\x128b7f14dc4817e8e9f8f8	\x128b7f212324ba979ca74a	35.934249	14.380054	jobs	0101000020E61000008F6D197096C22C400CA9A27895F74140
\x128b7f2cea74c98195532c	\x128b7f14dc4817e8e9f8f8	\x128b7f212324ba979ca74a	35.934249	14.380054	jobsinmalta	0101000020E61000008F6D197096C22C400CA9A27895F74140
\x128b7f8cc51570f3660f58	\x128b7f1d6dbb178f642199	\x128b7faa402fac4b364496	35.934249	14.380054	july4th	0101000020E61000008F6D197096C22C400CA9A27895F74140
\x128b7fbf251c03125d28f3	\x128b7f3697f7f67c1fdf3f	\x128b7fe47f6b40367a05cb	35.934249	14.380054	juventa	0101000020E61000008F6D197096C22C400CA9A27895F74140
\x128b7fbf251c03125d28f3	\x128b7f7df914c17ee16178	\x128b7fe47f6b40367a05cb	35.934249	14.380054	juventus	0101000020E61000008F6D197096C22C400CA9A27895F74140
\x128b7fe8a3045fdac722b9	\x128b7f3a65702cf992cbb8	\x128b7f4af253178d902299	35.934249	14.380054	kakuma	0101000020E61000008F6D197096C22C400CA9A27895F74140
\x128b7fbf251c03125d28f3	\x128b7f5be4973dd1d1221b	\x128b7f82ae43cfcba14b03	35.934249	14.380054	lampedusa	0101000020E61000008F6D197096C22C400CA9A27895F74140
\x128b7fa0bf93f9d205d4a8	\x128b7f958bcb987a74c39d	\x128b7fc1ba02780da3fe70	35.934249	14.380054	leavenoonebehind	0101000020E61000008F6D197096C22C400CA9A27895F74140
\x128b7fb9cbe24b93f0fd7816614011cbe27aad	\x128b7ff77754d3cc06ddb90736dee924ed0549	\x128b7f80e01b7d839360ab0ca5c972ed357c82	35.934249	14.380054	lesbos	0101000020E61000008F6D197096C22C400CA9A27895F74140
\x128b7f0b8c9faf95eb1bb3	\x128b7fa2040745047a2dca	\x128b7f501a38587262eaab	35.934249	14.380054	lfc	0101000020E61000008F6D197096C22C400CA9A27895F74140
\x128b7f16614011cbe27aad	\x128b7fc20c7257cc643dab	\x128b7f65214d3b3543b63e	35.934249	14.380054	libia	0101000020E61000008F6D197096C22C400CA9A27895F74140
\x128b7f16614011cbe27aad	\x128b7f336e9750404fcb47	\x128b7f65f57177e25e69c3	35.934249	14.380054	libra	0101000020E61000008F6D197096C22C400CA9A27895F74140
\x128b7f8f92ce0ca9cadcb73bc56fc1cf548ddf	\x128b7f83ea82c00ba185e71a57b90f7ea969ac	\x128b7fe483f8e25e39d50a709e21f990873a58	35.934249	14.380054	libya	0101000020E61000008F6D197096C22C400CA9A27895F74140
\x128b7fbf251c03125d28f373787fa8035fcfae	\x128b7f96bd05c81bb9806049e15d10532a81ff	\x128b7f91a5146a78a309a192f4fb9b769a60b8	35.934249	14.380054	libyan	0101000020E61000008F6D197096C22C400CA9A27895F74140
\x128b7fa1cca884fa47e3a7	\x128b7fbad2984ec5546f1e	\x128b7f8348e09d167b9375	35.934249	14.380054	litigation	0101000020E61000008F6D197096C22C400CA9A27895F74140
\x128b7f7568f753f639cb98	\x128b7f99b0cd63c626aabdb13ee24c52c76ecec1e162871b4b45d2cc2bedeba56bdaf0d99de4192343e004fd4462c5efe0d2abff127c865d8851fb3add9161db9984d34fb437e88a507fc1517af6303d952c4a	\x128b7ff1afc4bccf7d0f59	35.934249	14.380054	macron	0101000020E61000008F6D197096C22C400CA9A27895F74140
\x128b7f101f2ccbc0e8b7a8	\x128b7f1ff35ae03ebf1f91	\x128b7fd3104e497c645a27	35.934249	14.380054	makingchristknown	0101000020E61000008F6D197096C22C400CA9A27895F74140
\x128b7f3346d85c1aa1aa48	\x128b7fb75be084c4fc997941216ae603d6571c	\x128b7f883934ef4bcec78a1d634b7c17450d8a	35.934249	14.380054	mali	0101000020E61000008F6D197096C22C400CA9A27895F74140
\x128b7f89de83e9afe2c23fa1cca884fa47e3a7bc2d61408d4e1c6fbd9e6c1c4e6e1002bf251c03125d28f3bf863814934595e1ce23d8967d99971ccf53c556edb92314ee268faf0103343a101f2ccbc0e8b7a8159e7a1a726b9d8023729463a2a8394b2cea74c98195532c3346d85c1aa1aa4847b604a51d271c2f6027027734d359b073cd3a04efcf9cd4	\x128b7f8bd6a02a2b8e2ecc9200edbab4d40e009abbecfaec6ca61da24ad3d6c11504acb2a7eceeca902b19b36e05ae7ee50701bad2984ec5546f1ecda244199ebb6c9cf32628508f54bee2f34e8061202c4c9803d2b9da189178c7098bb61612bc11390dad47c34ce649e50f2cbe737571835c0fb674c93ecb078314dc4817e8e9f8f8183caa564437927d1bd5e38b2241de4f1ff35ae03ebf1f91288d984be233c3e72ee7287e569485d74034683be1001e3141216ae603d6571c49af38cfbdca51de50adea8…	\x128b7f8348e09d167b937584410d45927a9ec0883934ef4bcec78abb179a19650864fbc40e2f2d8018e555d3104e497c645a27d33af73e29328d4cd42735121c777d2bddb38354457a0250f21d6d1218b4b48af32427592a9b73f00288a29155855f501082127fa99d6568108573cff35127361dc99f2ece93c5ad212324ba979ca74a27ac3131a6775c563364f449d77c718a36d014233fdd46b04b6db08c4719a2b34bdc53419a1533e65843c71600381efa6c8351f46d76d0cb6f1f27fe6f8ed25e73a75a7…	35.934249	14.380054	malta	0101000020E61000008F6D197096C22C400CA9A27895F74140
\x128b7f2cea74c98195532c	\x128b7f14dc4817e8e9f8f8	\x128b7f212324ba979ca74a	35.934249	14.380054	maltaclassified	0101000020E61000008F6D197096C22C400CA9A27895F74140
\x128b7f026119e28c35d94c3346d85c1aa1aa483bc56fc1cf548ddf	\x128b7fd688e4ad47c29a71609a7f2fc81b865d62f6558e775266c2	\x128b7f4206101bd2bd0c2a4253d631f15695c4735936caf5b20496	35.934249	14.380054	maltasummit	0101000020E61000008F6D197096C22C400CA9A27895F74140
\x128b7fc9bb4da1ae025554fdc7e6523aabb7c70673ceca29b574b7	\x128b7fe41eb40e84abecabfd0e182ae6cb48ad1a61a08a8f955e69	\x128b7fa13d91dd2e152a58f8832a968de3c7101a6602df047d81ce	35.934249	14.380054	maltese	0101000020E61000008F6D197096C22C400CA9A27895F74140
\x128b7fcc71c69d1b021066	\x128b7f894c10e6108401919d269ed2c5f35638d580777ee617b50d	\x128b7f63834c9c782c2e00	35.934249	14.380054	medforum2016	0101000020E61000008F6D197096C22C400CA9A27895F74140
\x128b7f16614011cbe27aad	\x128b7fea5540f8c68e903d	\x128b7fc7f18feb6df667ba	35.934249	14.380054	mediterran	0101000020E61000008F6D197096C22C400CA9A27895F74140
\x128b7f8cc51570f3660f58bc2d61408d4e1c6fbf251c03125d28f30ebdb50441f3fad63bc56fc1cf548ddf3c0a4dbc3957ac37	\x128b7f946f10bbfb2fb811b205fe9acb209ba8d688e4ad47c29a71288d984be233c3e72b663496d833a3222ee7287e569485d7356c8a896a1b5cc642e0a38cf2cd0db749e15d10532a81ff	\x128b7f92f4fb9b769a60b8aa402fac4b364496f32427592a9b73f0108573cff35127361c2b9fac82f7a35e390a5d99e79968f93991c603af8694cb4206101bd2bd0c2a6bdbe9a1bad924f5	35.934249	14.380054	mediterranean	0101000020E61000008F6D197096C22C400CA9A27895F74140
\x128b7f8db1b2c23a974f1416614011cbe27aad	\x128b7fc20c7257cc643dabc99345ac595e0e93	\x128b7f65214d3b3543b63e720a84cf1cb4a109	35.934249	14.380054	mediterraneo	0101000020E61000008F6D197096C22C400CA9A27895F74140
\x128b7f1a4245f14f4391af	\x128b7f1c6eaaffc811c732	\x128b7f2e78cc34043d18ef	35.934249	14.380054	mediterráneo	0101000020E61000008F6D197096C22C400CA9A27895F74140
\x128b7f1a4245f14f4391af	\x128b7f300a2ad405e1bd21	\x128b7f9acf544f439e4647	35.934249	14.380054	menor	0101000020E61000008F6D197096C22C400CA9A27895F74140
\x128b7f72656bd730a42b05	\x128b7f12150984cbc3fe96	\x128b7fec44263e0aab8a89	35.934249	14.380054	mentalhealth	0101000020E61000008F6D197096C22C400CA9A27895F74140
\x128b7f72656bd730a42b05	\x128b7f12150984cbc3fe96	\x128b7fec44263e0aab8a89	35.934249	14.380054	mentalhealthawareness	0101000020E61000008F6D197096C22C400CA9A27895F74140
\x128b7f16614011cbe27aad	\x128b7f4be2800192a6bd75	\x128b7f56ad279a2d237119	35.934249	14.380054	messina	0101000020E61000008F6D197096C22C400CA9A27895F74140
\x128b7f8bcb3af0d41e174d	\x128b7f93d7a35d70a683b7	\x128b7f1a1e007bf82600f7	35.934249	14.380054	mff	0101000020E61000008F6D197096C22C400CA9A27895F74140
\x128b7f63b98c93ee655c69	\x128b7fbd4af656d58b535d	\x128b7fb1037ead06ca7922	35.934249	14.380054	migracion	0101000020E61000008F6D197096C22C400CA9A27895F74140
\x128b7f8cc51570f3660f58f844288500311ddc0673ceca29b574b73346d85c1aa1aa483c0a4dbc3957ac37448224c8644b92a569d300379854ceaf72656bd730a42b05	\x128b7f8bd6a02a2b8e2eccb36e05ae7ee50701d6d4c7eae189d57cf8b9d446d2f0d8befd0e182ae6cb48ad0bc9eee036609b6512150984cbc3fe96356c8a896a1b5cc637849c5dc3a6fb8b3b30d5b15a4c00d8	\x128b7fa3bf6f9ff262b681bb179a19650864fbec44263e0aab8a891a6602df047d81ce1c2b9fac82f7a35e342a823790239244376e5c4a21bdd13141fea1dbc2ab45224b6db08c4719a2b3551a56fe04f019da	35.934249	14.380054	migrant	0101000020E61000008F6D197096C22C400CA9A27895F74140
\x128b7fa1cca884fa47e3a7bd9e6c1c4e6e1002	\x128b7f9abbecfaec6ca61dbad2984ec5546f1ec37ac629de4e49ac	\x128b7f8348e09d167b9375f21d6d1218b4b48a0d9fde566564e5ff	35.934249	14.380054	migrantchildren	0101000020E61000008F6D197096C22C400CA9A27895F74140
\x128b7f8cc51570f3660f58afcd9835e97c9ab33c0a4dbc3957ac37	\x128b7f82ed9d489e6433bfab80330170a5ce4ad77707fecf0678540f7ab72d2a51e34d1d6dbb178f6421997dfca2246b75933b	\x128b7faa402fac4b364496dc488290a9afd6a2551a56fe04f019da5d3d3c105b874319	35.934249	14.380054	migrantcrisis	0101000020E61000008F6D197096C22C400CA9A27895F74140
\x128b7f69d300379854ceaf	\x128b7ff080d5b5304bd8f1	\x128b7f9a8eeafd5aed4194	35.934249	14.380054	migrantdeaths	0101000020E61000008F6D197096C22C400CA9A27895F74140
\x128b7fc816ec4ec1f40fb416614011cbe27aad1676fee88763f8b66107d198e3d7a1007f4e90b225aecef2	\x128b7fb7932453cf211dcfbaa6f9fe3d9073e6c20c7257cc643dabdf2e0708d8277d32e2417e0f36520da11ce11ab6dc86fdbd1cf6d3b74e7c4b7a21f65ee30e276dfc68f7863d89b0567873d8d44ca58cfe46	\x128b7f80b1dfa8b282d1bbb23e816b268b3af4bd1eb3e5b5773e93e41c9c1fddf7b118fb721d1a3d542d4b0ad968eafd6101c756ad279a2d237119614b76d02a79bc4665214d3b3543b63e	35.934249	14.380054	migranti	0101000020E61000008F6D197096C22C400CA9A27895F74140
\x128b7f8a235ffab05466c38cc51570f3660f58a1cca884fa47e3a7a71b80700d32ec34bc2d61408d4e1c6fbd9e6c1c4e6e1002d084822187734957d493c89df23989e416614011cbe27aad1f6bcc75cf553a543346d85c1aa1aa483bc56fc1cf548ddf4fc4932514fea9f463b98c93ee655c6969d300379854ceaf6a5df4666010de0b73787fa8035fcfae73cd3a04efcf9cd4	\x128b7f80fe52a026f1f1969200edbab4d40e00946f10bbfb2fb81196bd05c81bb98060995723993adc80129b58e8c535e25d3f9f5f99d38153207fab80330170a5ce4aad52d3a89dd38d5cb2a7eceeca902b19b75be084c4fc9979bd4af656d58b535dc069c2270862f853d77707fecf067854e20a3e69e1c5b184ea5540f8c68e903dfae5c138f4079b3403d2b9da189178c704e9a79cc0c7e0130f7a448be2fdd4bc1bd5e38b2241de4f29ca1a03b4815f78336e9750404fcb473459d86c3041d7494034683…	\x128b7f806154a6b23775fe84410d45927a9ec091a5146a78a309a1aa402fac4b364496accd7d87f288371cb1037ead06ca7922b8cc55940372c68ec7f18feb6df667bad33af73e29328d4cd74ae3297ec17e21daa9dc4a0e1ce773e5c7b65e5272046cf21d6d1218b4b48a052d2f6e14b813a01a62aadbd25255e21b7347706c6003f01d634b7c17450d8a25d18f2d50ad74092c582e720cc7ed403325bfaca7d06f1236d014233fdd46b04206101bd2bd0c2a4bdc53419a1533e6551a56fe04f019da56ad279…	35.934249	14.380054	migrants	0101000020E61000008F6D197096C22C400CA9A27895F74140
\x128b7fbd9e6c1c4e6e1002	\x128b7f825603d339c09193	\x128b7f4fdb816699a87a5d	35.934249	14.380054	migrantsatsea	0101000020E61000008F6D197096C22C400CA9A27895F74140
\x128b7fcc71c69d1b021066	\x128b7f894c10e6108401919d269ed2c5f35638d580777ee617b50d	\x128b7f63834c9c782c2e00	35.934249	14.380054	migrantsconnect	0101000020E61000008F6D197096C22C400CA9A27895F74140
\x128b7fd1f8715b1b519bce63b98c93ee655c69	\x128b7f9001b22f744fc5610f7a448be2fdd4bc	\x128b7f8e1745f839015dde2c582e720cc7ed40	35.934249	14.380054	migrantsday	0101000020E61000008F6D197096C22C400CA9A27895F74140
\x128b7fd1f8715b1b519bce	\x128b7f6538be631c828625	\x128b7f8e1745f839015dde	35.934249	14.380054	migrantsday2018	0101000020E61000008F6D197096C22C400CA9A27895F74140
\x128b7f8d8381348fbe3ab31c98545acf0938a5	\x128b7ff91ef89dc576ff5afc9d96effb53cefd7d27e31e5692d2d6	\x128b7f814fc5520f24d258215d0f2be88a98f4	35.934249	14.380054	migrantsmuggling	0101000020E61000008F6D197096C22C400CA9A27895F74140
\x128b7f3bc56fc1cf548ddf	\x128b7fad52d3a89dd38d5c	\x128b7f4206101bd2bd0c2a	35.934249	14.380054	migratioeu	0101000020E61000008F6D197096C22C400CA9A27895F74140
\x128b7f87bab16d28d5918b89de83e9afe2c23f8bcb3af0d41e174d8d8381348fbe3ab38f92ce0ca9cadcb795661abb47bec269a64f0109946c1f7ca71b80700d32ec34b64fb161540fad78bc2d61408d4e1c6fbcafaf9c629d5619bd62b7597e058a34bd9e6c1c4e6e1002bf863814934595e1c33324cfec5cc7e8c800cccb0d6846a6c9bb4da1ae025554cf53c556edb92314d084822187734957dccfb1ff68353277047ea946c9e5a0600b8c9faf95eb1bb30ebdb50441f3fad60ff873e72d708ece14279fe…	\x128b7f82c6a36322ca609d83ea82c00ba185e78aec1b493ff006de8da3485b0a866e6a9064dfb3a51040e9930167a0b2901b6093d7a35d70a683b7977662737021cd1f9a76e4aa2435e5479bc53a39f9f5f663a1810ff58ad6cf6aa2040745047a2dcaa24ad3d6c11504aca9ba034579d13e84ab60ffcfc84f6231ad39ef28240e82d9ad6c758f171b9828b370df118f00c2dcb60144a33c1c0b8cb9bfc5982fd96912bbcdf4949eb5aacdbd4af656d58b535dbeda25b9a324b483c3572c0a4a601e78c527a20…	\x128b7f88a449afdfd4668d96ba981e8b68fc8497c9e7745fa1d4daa0875926faebb2f7a13d91dd2e152a58a9a54ae7763f5c26acdef1f7a0c930b0ae1b85e245c6b0f3b1037ead06ca7922b6000cf3308b5658b94a5acdc9b7c81ebde4fe348147b28ad2e251e22a89a412d42735121c777d2bda31be0fce7729eeddb38354457a0250de33d281d7d98c33e483f8e25e39d50ae89563bae13566f3ea6b9e1a231e71e50233064ed32cb2ad0288a29155855f5002e081c5b48971b50485a91289e5e8550548a85…	35.934249	14.380054	migration	0101000020E61000008F6D197096C22C400CA9A27895F74140
\x128b7fd33782ed3019417b1096803ee34413cc3bc56fc1cf548ddf4b307cf30dab303c6411f20f594793ce782a3daa08e04a2d	\x128b7f811781d6e4decaeea8917b257fb5c455e6641121d169baa7e765619fbc6ebd79e8268e45f39ffd64f7e98d5f4835c5c80b642ca06f573e24229f500a2380bf7934ced782035038e942c67b77bef8c6b4	\x128b7f9defd5ac2b5de324dbc78ffc802f99bee483f8e25e39d50aee2193598837c7d7f20f451e3367e630fa6fe266e4f7812d04f7a064d598fcc268d39a078a90b51d6d63627f2b4efce77052e1d1e67ffac1	35.934249	14.380054	migrationeu	0101000020E61000008F6D197096C22C400CA9A27895F74140
\x128b7fa0fc48951db7b776bf863814934595e1	\x128b7f85bc2e14d6872151b60144a33c1c0b8c0f2cbe737571835c1445ece47861b70f1ea8f86159679786	\x128b7fd3a00a6411387e2ed42735121c777d2b6136083baf9eaecc	35.934249	14.380054	migrationmedia	0101000020E61000008F6D197096C22C400CA9A27895F74140
\x128b7fd493c89df23989e4	\x128b7f9b58e8c535e25d3f	\x128b7fe5c7b65e5272046c	35.934249	14.380054	minesweeper	0101000020E61000008F6D197096C22C400CA9A27895F74140
\x128b7f16614011cbe27aad7f4e90b225aecef2	\x128b7f336e9750404fcb474be2800192a6bd7568f7863d89b05678	\x128b7f80b1dfa8b282d1bb56ad279a2d23711965f57177e25e69c3	35.934249	14.380054	moas	0101000020E61000008F6D197096C22C400CA9A27895F74140
\x128b7f8db1b2c23a974f1416614011cbe27aad1f6bcc75cf553a54	\x128b7f80fe52a026f1f196c20c7257cc643dabc99345ac595e0e934f2dd1a27628d99475c2f7d2936e8e38	\x128b7fdaa9dc4a0e1ce77365214d3b3543b63e720a84cf1cb4a109	35.934249	14.380054	moasxchange	0101000020E61000008F6D197096C22C400CA9A27895F74140
\x128b7f1a4245f14f4391af	\x128b7f770ee1c9e853b395	\x128b7f15e3e8f194bee35d	35.934249	14.380054	msf	0101000020E61000008F6D197096C22C400CA9A27895F74140
\x128b7f16614011cbe27aad	\x128b7ffd258d7c755802a0	\x128b7fd5008b34135290e5	35.934249	14.380054	music	0101000020E61000008F6D197096C22C400CA9A27895F74140
\x128b7ffdb04524672a9c93019bb149ef076b98026119e28c35d94c28f362676834b1dc5d156cc28970a04a	\x128b7f9a020823d3725257a7d7a2e8f99c10e2c3797b0592f5ddbbf88da0fb5c43b040396fa45d545d283641aa0880f4551a5062f6558e775266c2	\x128b7fa1cc0835c675f5d4a62d615d1770ddaea9cf9ff7eb4bbd07b0e193a3c37b7742bceb625700d892a9e07299dbc2c424324253d631f15695c4	35.934249	14.380054	muslimban	0101000020E61000008F6D197096C22C400CA9A27895F74140
\x128b7f4fc4932514fea9f4	\x128b7f29ca1a03b4815f78	\x128b7f3325bfaca7d06f12	35.934249	14.380054	méditerranée	0101000020E61000008F6D197096C22C400CA9A27895F74140
\x128b7fee268faf0103343a	\x128b7f27b30f14c94ed488	\x128b7f31854c199827f9a5	35.934249	14.380054	nationstate	0101000020E61000008F6D197096C22C400CA9A27895F74140
\x128b7fd493c89df23989e4	\x128b7f9b58e8c535e25d3f	\x128b7fe5c7b65e5272046c	35.934249	14.380054	navfor	0101000020E61000008F6D197096C22C400CA9A27895F74140
\x128b7f3bc56fc1cf548ddf	\x128b7fc069c2270862f8533d51d80b6bd1b67f6ca17306154aedc4	\x128b7fb8cc55940372c68ed74ae3297ec17e212fa050647d7202ec	35.934249	14.380054	necme	0101000020E61000008F6D197096C22C400CA9A27895F74140
\x128b7fba54babb5a8171c2	\x128b7fc2eaa14b8c2319b0	\x128b7fc1afc53358966e8c	35.934249	14.380054	nhs	0101000020E61000008F6D197096C22C400CA9A27895F74140
\x128b7f6a5df4666010de0b	\x128b7f15e0634051490032	\x128b7faca39a7e7e8dd20a	35.934249	14.380054	nigeria	0101000020E61000008F6D197096C22C400CA9A27895F74140
\x128b7f16614011cbe27aad	\x128b7fe99af9484d122b16fd258d7c755802a0	\x128b7fd389caf779d18e1cd5008b34135290e5	35.934249	14.380054	nobodydeservetodieatsea	0101000020E61000008F6D197096C22C400CA9A27895F74140
\x128b7f5d156cc28970a04a	\x128b7f396fa45d545d2836	\x128b7fa9cf9ff7eb4bbd07	35.934249	14.380054	nomuslimban	0101000020E61000008F6D197096C22C400CA9A27895F74140
\x128b7f101f2ccbc0e8b7a8	\x128b7f1ff35ae03ebf1f91	\x128b7fd3104e497c645a27	35.934249	14.380054	overcomerschapelmalta	0101000020E61000008F6D197096C22C400CA9A27895F74140
\x128b7f16614011cbe27aad	\x128b7fe2417e0f36520da11ce11ab6dc86fdbd	\x128b7f56ad279a2d237119	35.934249	14.380054	papafrancesco	0101000020E61000008F6D197096C22C400CA9A27895F74140
\x128b7f16614011cbe27aad	\x128b7fb7932453cf211dcf	\x128b7fb23e816b268b3af4	35.934249	14.380054	parigi	0101000020E61000008F6D197096C22C400CA9A27895F74140
\x128b7f3bc56fc1cf548ddf	\x128b7ff7a8c20535b25f22	\x128b7f05b05bd5ac71413a	35.934249	14.380054	partnership	0101000020E61000008F6D197096C22C400CA9A27895F74140
\x128b7f16614011cbe27aad	\x128b7ff77754d3cc06ddb9	\x128b7f0ca5c972ed357c82	35.934249	14.380054	people	0101000020E61000008F6D197096C22C400CA9A27895F74140
\x128b7f16614011cbe27aad	\x128b7f336e9750404fcb47	\x128b7f65f57177e25e69c3	35.934249	14.380054	phoenix	0101000020E61000008F6D197096C22C400CA9A27895F74140
\x128b7fce23d8967d99971c	\x128b7feb33ba8eade445db	\x128b7f95fde64956e45dcb	35.934249	14.380054	policy	0101000020E61000008F6D197096C22C400CA9A27895F74140
\x128b7f0b8c9faf95eb1bb3	\x128b7fa2040745047a2dca	\x128b7f501a38587262eaab	35.934249	14.380054	politics	0101000020E61000008F6D197096C22C400CA9A27895F74140
\x128b7ffdc7e6523aabb7c7	\x128b7f1a61a08a8f955e69	\x128b7ff8832a968de3c710	35.934249	14.380054	popefrancis	0101000020E61000008F6D197096C22C400CA9A27895F74140
\x128b7f16614011cbe27aad	\x128b7ff77754d3cc06ddb9	\x128b7f0ca5c972ed357c82	35.934249	14.380054	poseidon	0101000020E61000008F6D197096C22C400CA9A27895F74140
\x128b7fbd9e6c1c4e6e1002	\x128b7fde30754cf2eb8d48	\x128b7f0632ec66ca231954	35.934249	14.380054	positivenews	0101000020E61000008F6D197096C22C400CA9A27895F74140
\x128b7fd084822187734957	\x128b7ffce7c52e6b4f6257	\x128b7f4b12a63cb7df1c71	35.934249	14.380054	postdoc	0101000020E61000008F6D197096C22C400CA9A27895F74140
\x128b7fbd9e6c1c4e6e1002ce23d8967d99971c	\x128b7f183caa564437927d52a15a9f66a44a8f	\x128b7f1eacc33b443c0e7327ac3131a6775c56	35.934249	14.380054	poverty	0101000020E61000008F6D197096C22C400CA9A27895F74140
\x128b7f0f013a44642b6b58	\x128b7fd865e900ded53156	\x128b7f607a75b912a52f7c	35.934249	14.380054	power2women	0101000020E61000008F6D197096C22C400CA9A27895F74140
\x128b7f7f4e90b225aecef2	\x128b7f68f7863d89b05678	\x128b7f80b1dfa8b282d1bb	35.934249	14.380054	protecthumanity	0101000020E61000008F6D197096C22C400CA9A27895F74140
\x128b7f16614011cbe27aad	\x128b7f40f696222f4ec6b2	\x128b7f6f266f12e420bf75	35.934249	14.380054	reclusione	0101000020E61000008F6D197096C22C400CA9A27895F74140
\x128b7fa64f0109946c1f7cbd9e6c1c4e6e1002bf251c03125d28f3e8a3045fdac722b9ee268faf0103343af6a53fe7a7959f2b05db7babeb86902c47b604a51d271c2f	\x128b7f93ea3be5bb46b960b205fe9acb209ba8beda25b9a324b483f69227f249fb510afdd332164f4d49ac1acae02c799b8aae27b30f14c94ed4882ee7287e569485d72eeda4081949ded33697f7f67c1fdf3f383b26de4590fe943f2a6a296d19d5114507a0959ad338285be4973dd1d1221b61e31ea6d460fba67df914c17ee16178	\x128b7f82ae43cfcba14b038762444dc2bf4bfde47f6b40367a05cb0233064ed32cb2ad0548a85ac39270d6108573cff35127361eacc33b443c0e73289bbaf4879888ed2c500c6f6b571ccb31854c199827f9a53364f449d77c718a390a5d99e79968f93dbb9491e44d724b446367ed9c5c01a264f740cce7003b45	35.934249	14.380054	refugee	0101000020E61000008F6D197096C22C400CA9A27895F74140
\x128b7fe8a3045fdac722b9	\x128b7f3a65702cf992cbb8	\x128b7f4af253178d902299	35.934249	14.380054	refugeecamp	0101000020E61000008F6D197096C22C400CA9A27895F74140
\x128b7f8db1b2c23a974f1416614011cbe27aad	\x128b7fc99345ac595e0e93fd258d7c755802a0	\x128b7fd5008b34135290e5720a84cf1cb4a109	35.934249	14.380054	refugeecrisis	0101000020E61000008F6D197096C22C400CA9A27895F74140
\x128b7f16614011cbe27aad	\x128b7fe99af9484d122b1667f7c14f89694cef	\x128b7fd389caf779d18e1c	35.934249	14.380054	refugeeday	0101000020E61000008F6D197096C22C400CA9A27895F74140
\x128b7fe9c679dbfa673903	\x128b7f6b7cc754acd3a90d	\x128b7f6fe8ff23aabb45d4	35.934249	14.380054	refugeee	0101000020E61000008F6D197096C22C400CA9A27895F74140
\x128b7f8cc51570f3660f58b3d8f6e0af8a8f6bbc2d61408d4e1c6fbd9e6c1c4e6e1002bf251c03125d28f3ce23d8967d99971cd084822187734957dabd6ff60d76a05fe0a882c92a0d2edae9c679dbfa673903ee268faf0103343af9e864558b97e0f6101f2ccbc0e8b7a816614011cbe27aad2e1f474b566fd0d973787fa8035fcfae7568f753f639cb98	\x128b7f82ed9d489e6433bf96bd05c81bb980609731019e7fdbb78a97692f1b0697902d99b0cd63c626aabd9f5f99d38153207fb13ee24c52c76ecebd00c5004a1481e1c1e162871b4b45d2c38c6f25db8892a7c4ab6e7990dfa2eecc2bedeba56bdaf0d99de4192343e004eb33ba8eade445dbecce155833c43e96fd4462c5efe0d2abff127c865d8851fbffe0b429f2e87f3f0620b3007cc235540747081dd5baf6f5098bb61612bc11390e2f21a1621ffd6e0fb674c93ecb0783195bf02350b2081e1adf53d…	\x128b7f91a5146a78a309a192f4fb9b769a60b895fde64956e45dcbaa402fac4b364496bf5f16d55b54cd86c37decf10a84df82ccd0ad32f95f7b90d3104e497c645a27f1afc4bccf7d0f59f32427592a9b73f0f66ae118f77c98b310d53516addd4c721a62aadbd25255e21dc99f2ece93c5ad1eacc33b443c0e73296fb95f1ceb8c4a2b358aa138c0063d32db886f190fdd953991c603af8694cb4759077406e885674b12a63cb7df1c715843c71600381efa5e1fe0cbaa6820826d12c432c66ee0136fe8ff2…	35.934249	14.380054	refugees	0101000020E61000008F6D197096C22C400CA9A27895F74140
\x128b7f16614011cbe27aad	\x128b7fe71d89c88f08e66c7054803f1e2020e7	\x128b7f95cd34825d9fc225	35.934249	14.380054	refugeesteam	0101000020E61000008F6D197096C22C400CA9A27895F74140
\x128b7fe7ac5c263056f6c90f013a44642b6b5820e54cc9b774c3c56a2b1df94f24e4c571474d38c97f9736	\x128b7f91195bf70fc824cb97f16a40c0160f09d865e900ded53156e22e02c0e3c3acb234d31f27b2c5645f417b9bb9d431a1574b71e3ea0ff4e86e	\x128b7fa8663474d42f9aa1ddd6df39bff3e5c3e13b1421e6a006d0ee56a842b1ac76e7f4e5a71ebe10c0ac607a75b912a52f7c764a0caf84f110a7	35.934249	14.380054	refugeeswelcome	0101000020E61000008F6D197096C22C400CA9A27895F74140
\x128b7f5de002858b8be74d	\x128b7fd904f78fe2ab5646	\x128b7f5d69d02e097ac5b6	35.934249	14.380054	refugeewomen	0101000020E61000008F6D197096C22C400CA9A27895F74140
\x128b7fbd9e6c1c4e6e1002	\x128b7f9e42413cc3a12ea8	\x128b7f937f880835ee4126	35.934249	14.380054	refugeeyouth	0101000020E61000008F6D197096C22C400CA9A27895F74140
\x128b7f1a4245f14f4391af	\x128b7f300a2ad405e1bd21	\x128b7f9acf544f439e4647	35.934249	14.380054	refugiado	0101000020E61000008F6D197096C22C400CA9A27895F74140
\x128b7fa2d0f8546957b6a71a4245f14f4391af	\x128b7fa9ff265f3dcbd1eaf5f4f030a5892c8d0d931005443d6d921c6eaaffc811c73226202482ec33b4d540a87c97fe86eeee4cc651e18049fff95dda2dd0ee6a12fe770ee1c9e853b395	\x128b7f96a06d777097258614c501895e502d9f15e3e8f194bee35d2e78cc34043d18ef423da3e76d28d4f7460eb4928a1c405a55231744b466a7a058dc1be2a7c2337169490375040a8ece	35.934249	14.380054	refugiados	0101000020E61000008F6D197096C22C400CA9A27895F74140
\x128b7f16614011cbe27aad	\x128b7fdf2e0708d8277d324be2800192a6bd75	\x128b7f0ad968eafd6101c756ad279a2d237119	35.934249	14.380054	reggiocalabria	0101000020E61000008F6D197096C22C400CA9A27895F74140
\x128b7fbd9e6c1c4e6e1002	\x128b7f825603d339c09193	\x128b7f4fdb816699a87a5d	35.934249	14.380054	reproductiverights	0101000020E61000008F6D197096C22C400CA9A27895F74140
\x128b7f69d300379854ceaf	\x128b7ffae5c138f4079b34	\x128b7f052d2f6e14b813a0	35.934249	14.380054	repubblika	0101000020E61000008F6D197096C22C400CA9A27895F74140
\x128b7f3346d85c1aa1aa48	\x128b7f9200edbab4d40e00	\x128b7f6f1f27fe6f8ed25e	35.934249	14.380054	republic	0101000020E61000008F6D197096C22C400CA9A27895F74140
\x128b7fbf251c03125d28f3	\x128b7fb205fe9acb209ba82ee7287e569485d73697f7f67c1fdf3f5be4973dd1d1221b7df914c17ee16178	\x128b7f82ae43cfcba14b03e47f6b40367a05cb108573cff3512736390a5d99e79968f9	35.934249	14.380054	rescue	0101000020E61000008F6D197096C22C400CA9A27895F74140
\x128b7f16614011cbe27aad	\x128b7fdf2e0708d8277d32fd258d7c755802a0336e9750404fcb4767f7c14f89694cef	\x128b7fd389caf779d18e1cd5008b34135290e50ad968eafd6101c765f57177e25e69c3	35.934249	14.380054	rescuehumanity	0101000020E61000008F6D197096C22C400CA9A27895F74140
\x128b7fce23d8967d99971c	\x128b7f183caa564437927d76f2a13913c6aac4	\x128b7f27ac3131a6775c56	35.934249	14.380054	research	0101000020E61000008F6D197096C22C400CA9A27895F74140
\x128b7f16614011cbe27aad448224c8644b92a56107d198e3d7a100	\x128b7f9b1f7c97593cf8bc1cf6d3b74e7c4b7a4be2800192a6bd75	\x128b7fe41c9c1fddf7b1183b59234bf4f8729456ad279a2d237119	35.934249	14.380054	responder	0101000020E61000008F6D197096C22C400CA9A27895F74140
\x128b7f16614011cbe27aad	\x128b7fb7932453cf211dcf	\x128b7fb23e816b268b3af4	35.934249	14.380054	restiamoumani	0101000020E61000008F6D197096C22C400CA9A27895F74140
\x128b7fbf251c03125d28f3	\x128b7f2ee7287e569485d7	\x128b7f108573cff3512736	35.934249	14.380054	rib	0101000020E61000008F6D197096C22C400CA9A27895F74140
\x128b7f46b28e2d27825bee	\x128b7f4754396a7970bb69	\x128b7f0d23c3ef9038c01a	35.934249	14.380054	righttowork	0101000020E61000008F6D197096C22C400CA9A27895F74140
\x128b7f16614011cbe27aad	\x128b7fe71d89c88f08e66c7054803f1e2020e7	\x128b7f95cd34825d9fc225	35.934249	14.380054	rioolympics	0101000020E61000008F6D197096C22C400CA9A27895F74140
\x128b7f3bc56fc1cf548ddf	\x128b7ff7a8c20535b25f22	\x128b7f05b05bd5ac71413a	35.934249	14.380054	riskchange	0101000020E61000008F6D197096C22C400CA9A27895F74140
\x128b7fbd9e6c1c4e6e1002	\x128b7f0747081dd5baf6f5	\x128b7f1eacc33b443c0e73	35.934249	14.380054	riskofpoverty	0101000020E61000008F6D197096C22C400CA9A27895F74140
\x128b7fba54babb5a8171c2	\x128b7fc2eaa14b8c2319b0	\x128b7fc1afc53358966e8c	35.934249	14.380054	romeburns	0101000020E61000008F6D197096C22C400CA9A27895F74140
\x128b7fa0bf93f9d205d4a8	\x128b7f958bcb987a74c39d	\x128b7fc1ba02780da3fe70	35.934249	14.380054	runningdry	0101000020E61000008F6D197096C22C400CA9A27895F74140
\x128b7fbf251c03125d28f33c0a4dbc3957ac37	\x128b7fb205fe9acb209ba87dfca2246b75933b	\x128b7f390a5d99e79968f95d3d3c105b874319	35.934249	14.380054	safepassage	0101000020E61000008F6D197096C22C400CA9A27895F74140
\x128b7f3bc56fc1cf548ddf	\x128b7fe765619fbc6ebd79	\x128b7fe483f8e25e39d50a	35.934249	14.380054	safety	0101000020E61000008F6D197096C22C400CA9A27895F74140
\x128b7f7568f753f639cb98	\x128b7fcc2bedeba56bdaf0d99de4192343e004ff127c865d8851fb4fb437e88a507fc1517af6303d952c4a	\x128b7ff1afc4bccf7d0f59	35.934249	14.380054	salvini	0101000020E61000008F6D197096C22C400CA9A27895F74140
\x128b7f1676fee88763f8b6	\x128b7f73d8d44ca58cfe46	\x128b7ffb721d1a3d542d4b	35.934249	14.380054	savelives	0101000020E61000008F6D197096C22C400CA9A27895F74140
\x128b7fbe29660f7126462c	\x128b7f7105cfbd87dcd677	\x128b7f8c2c43fbbcba34d8	35.934249	14.380054	scandal	0101000020E61000008F6D197096C22C400CA9A27895F74140
\x128b7fce23d8967d99971c	\x128b7feb33ba8eade445db	\x128b7f95fde64956e45dcb	35.934249	14.380054	science	0101000020E61000008F6D197096C22C400CA9A27895F74140
\x128b7fa0bf93f9d205d4a8	\x128b7f958bcb987a74c39d	\x128b7fc1ba02780da3fe70	35.934249	14.380054	sdgawards	0101000020E61000008F6D197096C22C400CA9A27895F74140
\x128b7f1676fee88763f8b6	\x128b7f73d8d44ca58cfe46	\x128b7ffb721d1a3d542d4b	35.934249	14.380054	seaeye	0101000020E61000008F6D197096C22C400CA9A27895F74140
\x128b7fbf251c03125d28f3	\x128b7fb205fe9acb209ba82ee7287e569485d75be4973dd1d1221b	\x128b7f82ae43cfcba14b03108573cff3512736390a5d99e79968f9	35.934249	14.380054	seawatch2	0101000020E61000008F6D197096C22C400CA9A27895F74140
\x128b7f71474d38c97f9736	\x128b7f91195bf70fc824cb	\x128b7fee56a842b1ac76e7	35.934249	14.380054	seawatch3	0101000020E61000008F6D197096C22C400CA9A27895F74140
\x128b7fbcafaf9c629d56190ebdb50441f3fad6	\x128b7fab60ffcfc84f62312b663496d833a322	\x128b7f96ba981e8b68fc846bdbe9a1bad924f5	35.934249	14.380054	security	0101000020E61000008F6D197096C22C400CA9A27895F74140
\x128b7f807f1fc1ce62dab5	\x128b7ff3421fcb49206345	\x128b7fa1aec71fee6915c8	35.934249	14.380054	seehofer	0101000020E61000008F6D197096C22C400CA9A27895F74140
\x128b7f807f1fc1ce62dab5158bb42f42550af5	\x128b7fb6d9794864647dcef3421fcb49206345	\x128b7fa1aec71fee6915c8c6db4ae89ccfc9b3	35.934249	14.380054	seenotrettung	0101000020E61000008F6D197096C22C400CA9A27895F74140
\x128b7f1a4245f14f4391af	\x128b7ff5f4f030a5892c8d	\x128b7f460eb4928a1c405a	35.934249	14.380054	seguirconvida	0101000020E61000008F6D197096C22C400CA9A27895F74140
\x128b7fa71b80700d32ec34	\x128b7f162cad7e62ea12755a2ddd964f541f88	\x128b7f5a54ebd35995f9c9	35.934249	14.380054	seniorofficialsmeeting	0101000020E61000008F6D197096C22C400CA9A27895F74140
\x128b7f1a4245f14f4391af	\x128b7f26202482ec33b4d5	\x128b7f58dc1be2a7c23371	35.934249	14.380054	serbia	0101000020E61000008F6D197096C22C400CA9A27895F74140
\x128b7f5de002858b8be74d	\x128b7fd904f78fe2ab5646	\x128b7f5d69d02e097ac5b6	35.934249	14.380054	sexist	0101000020E61000008F6D197096C22C400CA9A27895F74140
\x128b7f0ff873e72d708ece	\x128b7fad39ef28240e82d9c3572c0a4a601e78	\x128b7f1818ec6560817455	35.934249	14.380054	shame	0101000020E61000008F6D197096C22C400CA9A27895F74140
\x128b7fbf251c03125d28f3	\x128b7f3697f7f67c1fdf3f	\x128b7fe47f6b40367a05cb	35.934249	14.380054	ship	0101000020E61000008F6D197096C22C400CA9A27895F74140
\x128b7f4fc4932514fea9f4	\x128b7f29ca1a03b4815f78	\x128b7f3325bfaca7d06f12	35.934249	14.380054	sicile	0101000020E61000008F6D197096C22C400CA9A27895F74140
\x128b7f16614011cbe27aad	\x128b7fdf2e0708d8277d32	\x128b7f0ad968eafd6101c7	35.934249	14.380054	siempilot	0101000020E61000008F6D197096C22C400CA9A27895F74140
\x128b7fc816ec4ec1f40fb4	\x128b7f21f65ee30e276dfc	\x128b7fbd1eb3e5b5773e93	35.934249	14.380054	sinistra	0101000020E61000008F6D197096C22C400CA9A27895F74140
\x128b7f1a4245f14f4391af	\x128b7f300a2ad405e1bd21	\x128b7f9acf544f439e4647	35.934249	14.380054	siria	0101000020E61000008F6D197096C22C400CA9A27895F74140
\x128b7f8bcb3af0d41e174d	\x128b7f93d7a35d70a683b7	\x128b7f1a1e007bf82600f7	35.934249	14.380054	socialpartners	0101000020E61000008F6D197096C22C400CA9A27895F74140
\x128b7fa1cca884fa47e3a7	\x128b7f1bd5e38b2241de4f	\x128b7ff21d6d1218b4b48a	35.934249	14.380054	socialsecurity	0101000020E61000008F6D197096C22C400CA9A27895F74140
\x128b7f16614011cbe27aad	\x128b7ffd258d7c755802a0	\x128b7fd5008b34135290e5	35.934249	14.380054	solidariry	0101000020E61000008F6D197096C22C400CA9A27895F74140
\x128b7f8bcb3af0d41e174d5385722f72a3b69d	\x128b7f8da3485b0a866e6a27545a9c3ef517af68db3b66f73bf230	\x128b7fb6000cf3308b56587bc0859a3cadc9e0	35.934249	14.380054	solidarity	0101000020E61000008F6D197096C22C400CA9A27895F74140
\x128b7fc33324cfec5cc7e8d33782ed3019417b4b307cf30dab303c	\x128b7ff7e98d5f4835c5c80b642ca06f573e2410093dd1c33c586a	\x128b7ffa6fe266e4f7812d04f7a064d598fcc2500769a01b7840cb	35.934249	14.380054	soteu	0101000020E61000008F6D197096C22C400CA9A27895F74140
\x128b7fa71b80700d32ec34	\x128b7f103fe7161ba8d38b	\x128b7f97c9e7745fa1d4da	35.934249	14.380054	southernafrica	0101000020E61000008F6D197096C22C400CA9A27895F74140
\x128b7f63b98c93ee655c69	\x128b7fbd4af656d58b535d	\x128b7fb1037ead06ca7922	35.934249	14.380054	spain	0101000020E61000008F6D197096C22C400CA9A27895F74140
\x128b7fdabd6ff60d76a05f	\x128b7f0620b3007cc23554	\x128b7f2b358aa138c0063d	35.934249	14.380054	sport	0101000020E61000008F6D197096C22C400CA9A27895F74140
\x128b7fce23d8967d99971c	\x128b7f76f2a13913c6aac4	\x128b7f27ac3131a6775c56	35.934249	14.380054	struggletosurvive	0101000020E61000008F6D197096C22C400CA9A27895F74140
\x128b7fbd9e6c1c4e6e1002ce23d8967d99971c	\x128b7f97692f1b0697902df69227f249fb510a0747081dd5baf6f552a15a9f66a44a8f62715cb6397dce1a	\x128b7f1eacc33b443c0e7327ac3131a6775c56	35.934249	14.380054	strugglingtosurvive	0101000020E61000008F6D197096C22C400CA9A27895F74140
\x128b7f4fc4932514fea9f4	\x128b7f29ca1a03b4815f78	\x128b7f3325bfaca7d06f12	35.934249	14.380054	sutera	0101000020E61000008F6D197096C22C400CA9A27895F74140
\x128b7fcf53c556edb92314	\x128b7f50adea8410f9c98e	\x128b7f6c8351f46d76d0cb	35.934249	14.380054	synergy	0101000020E61000008F6D197096C22C400CA9A27895F74140
\x128b7f8f92ce0ca9cadcb7	\x128b7f1a57b90f7ea969ac	\x128b7f709e21f990873a58	35.934249	14.380054	syria	0101000020E61000008F6D197096C22C400CA9A27895F74140
\x128b7f16614011cbe27aad	\x128b7fe71d89c88f08e66c	\x128b7f95cd34825d9fc225	35.934249	14.380054	syrianrefugee	0101000020E61000008F6D197096C22C400CA9A27895F74140
\x128b7f16614011cbe27aad1f6bcc75cf553a54	\x128b7f11684adf7d17bba675c2f7d2936e8e38	\x128b7fdaa9dc4a0e1ce7736d12c432c66ee013	35.934249	14.380054	syrianrefugees	0101000020E61000008F6D197096C22C400CA9A27895F74140
\x128b7f1676fee88763f8b6	\x128b7f73d8d44ca58cfe46	\x128b7ffb721d1a3d542d4b	35.934249	14.380054	thatisoureurope	0101000020E61000008F6D197096C22C400CA9A27895F74140
\x128b7fbd9e6c1c4e6e1002	\x128b7f0e2f21a1621ffd6e	\x128b7f5e1fe0cbaa682082	35.934249	14.380054	time4needs	0101000020E61000008F6D197096C22C400CA9A27895F74140
\x128b7fc33324cfec5cc7e8	\x128b7f10093dd1c33c586a	\x128b7f500769a01b7840cb	35.934249	14.380054	trade	0101000020E61000008F6D197096C22C400CA9A27895F74140
\x128b7f2b7adc6517a12f86	\x128b7ff9ce91bddcd31b7e	\x128b7f88a449afdfd4668d	35.934249	14.380054	traineeship	0101000020E61000008F6D197096C22C400CA9A27895F74140
\x128b7fee268faf0103343a	\x128b7f27b30f14c94ed488	\x128b7f31854c199827f9a5	35.934249	14.380054	transgressingtheperiphery	0101000020E61000008F6D197096C22C400CA9A27895F74140
\x128b7f6411f20f594793ce	\x128b7f42c67b77bef8c6b4	\x128b7fdbc78ffc802f99be	35.934249	14.380054	traveldocument	0101000020E61000008F6D197096C22C400CA9A27895F74140
\x128b7ff9e864558b97e0f6	\x128b7f243577b009fdfce5	\x128b7fccd0ad32f95f7b90	35.934249	14.380054	trudeau	0101000020E61000008F6D197096C22C400CA9A27895F74140
\x128b7f95661abb47bec269	\x128b7fad6c758f171b9828	\x128b7fa0875926faebb2f7	35.934249	14.380054	trump	0101000020E61000008F6D197096C22C400CA9A27895F74140
\x128b7f8f92ce0ca9cadcb7	\x128b7f1a57b90f7ea969ac	\x128b7f709e21f990873a58	35.934249	14.380054	tunisia	0101000020E61000008F6D197096C22C400CA9A27895F74140
\x128b7f16614011cbe27aad	\x128b7f11684adf7d17bba6	\x128b7f6d12c432c66ee013	35.934249	14.380054	turkeycoup	0101000020E61000008F6D197096C22C400CA9A27895F74140
\x128b7fe02592f01cd32ede	\x128b7fc34a82b2b93b1aee	\x128b7f289c01a944ebeefb	35.934249	14.380054	türkei	0101000020E61000008F6D197096C22C400CA9A27895F74140
\x128b7f7f4e90b225aecef2	\x128b7f68f7863d89b05678	\x128b7f80b1dfa8b282d1bb	35.934249	14.380054	umanità	0101000020E61000008F6D197096C22C400CA9A27895F74140
\x128b7f1a4245f14f4391af448224c8644b92a5	\x128b7f9b1f7c97593cf8bc2f40ce922914a59c	\x128b7f11fe03f6e206b5323b59234bf4f87294	35.934249	14.380054	un4refugeesmigrants	0101000020E61000008F6D197096C22C400CA9A27895F74140
\x128b7f6a5df4666010de0b	\x128b7f3459d86c3041d749	\x128b7f1b7347706c6003f0	35.934249	14.380054	unaccompanied	0101000020E61000008F6D197096C22C400CA9A27895F74140
\x128b7fa1cca884fa47e3a7	\x128b7f1bd5e38b2241de4f	\x128b7ff21d6d1218b4b48a	35.934249	14.380054	undocumented	0101000020E61000008F6D197096C22C400CA9A27895F74140
\x128b7f0b8c9faf95eb1bb3	\x128b7fa2040745047a2dca	\x128b7f501a38587262eaab	35.934249	14.380054	unfollow	0101000020E61000008F6D197096C22C400CA9A27895F74140
\x128b7fa71b80700d32ec34	\x128b7f7a3bb0297cf48954	\x128b7f97c9e7745fa1d4da	35.934249	14.380054	unitedkingdom	0101000020E61000008F6D197096C22C400CA9A27895F74140
\x128b7f1676fee88763f8b6	\x128b7f73d8d44ca58cfe46	\x128b7ffb721d1a3d542d4b	35.934249	14.380054	unsereuroparettet	0101000020E61000008F6D197096C22C400CA9A27895F74140
\x128b7fee268faf0103343a	\x128b7f27b30f14c94ed488	\x128b7f31854c199827f9a5	35.934249	14.380054	utopianstudies	0101000020E61000008F6D197096C22C400CA9A27895F74140
\x128b7f1a4245f14f4391af	\x128b7ff5f4f030a5892c8d	\x128b7f460eb4928a1c405a	35.934249	14.380054	valencia	0101000020E61000008F6D197096C22C400CA9A27895F74140
\x128b7f8d8381348fbe3ab3a71b80700d32ec34d493c89df23989e40ebdb50441f3fad673787fa8035fcfae	\x128b7f96bd05c81bb98060995723993adc80129b58e8c535e25d3f9bc53a39f9f5f663226c0b4af8a7e7cc2b663496d833a322	\x128b7f91a5146a78a309a1accd7d87f288371ce5c7b65e5272046c215d0f2be88a98f45a54ebd35995f9c96bdbe9a1bad924f5	35.934249	14.380054	valletta	0101000020E61000008F6D197096C22C400CA9A27895F74140
\x128b7fb3d8f6e0af8a8f6b	\x128b7f6959178a4a006471	\x128b7f32db886f190fdd95	35.934249	14.380054	valletta2018	0101000020E61000008F6D197096C22C400CA9A27895F74140
\x128b7fa71b80700d32ec34	\x128b7f162cad7e62ea1275	\x128b7f5a54ebd35995f9c9	35.934249	14.380054	vallettaactionplan	0101000020E61000008F6D197096C22C400CA9A27895F74140
\x128b7ff844288500311ddc	\x128b7ff8b9d446d2f0d8be	\x128b7f376e5c4a21bdd131	35.934249	14.380054	venice	0101000020E61000008F6D197096C22C400CA9A27895F74140
\x128b7f20e54cc9b774c3c5	\x128b7f417b9bb9d431a157	\x128b7f764a0caf84f110a7	35.934249	14.380054	verguenza	0101000020E61000008F6D197096C22C400CA9A27895F74140
\x128b7fbf251c03125d28f3	\x128b7fb205fe9acb209ba82ee7287e569485d75be4973dd1d1221b	\x128b7f82ae43cfcba14b03108573cff3512736390a5d99e79968f9	35.934249	14.380054	vessel	0101000020E61000008F6D197096C22C400CA9A27895F74140
\x128b7f16614011cbe27aad	\x128b7f4be2800192a6bd75	\x128b7f56ad279a2d237119	35.934249	14.380054	vibovalentia	0101000020E61000008F6D197096C22C400CA9A27895F74140
\x128b7f5de002858b8be74d	\x128b7fd904f78fe2ab5646	\x128b7f5d69d02e097ac5b6	35.934249	14.380054	violenceagainstwomen	0101000020E61000008F6D197096C22C400CA9A27895F74140
\x128b7fc800cccb0d6846a6	\x128b7f9064dfb3a51040e9	\x128b7f2cc08e1b16a4d9e9	35.934249	14.380054	wearefamily	0101000020E61000008F6D197096C22C400CA9A27895F74140
\x128b7fb3d8f6e0af8a8f6b	\x128b7f9a30a3bf4afdad5a6959178a4a006471	\x128b7f32db886f190fdd956094a9bf3dd4a64f	35.934249	14.380054	weplayculture	0101000020E61000008F6D197096C22C400CA9A27895F74140
\x128b7fb3d8f6e0af8a8f6bbc2d61408d4e1c6f	\x128b7f9a30a3bf4afdad5a0a051ed9396fca4c	\x128b7f98312998b26884116094a9bf3dd4a64f	35.934249	14.380054	worldrefugeeday	0101000020E61000008F6D197096C22C400CA9A27895F74140
\x128b7f8d03c587a7a7763b	\x128b7f9df36f9df961e642	\x128b7fd165bfc04d019cdc	35.934249	14.380054	worldrefugeeday2020	0101000020E61000008F6D197096C22C400CA9A27895F74140
\x128b7f101f2ccbc0e8b7a8	\x128b7f1ff35ae03ebf1f91	\x128b7fd3104e497c645a27	35.934249	14.380054	ymca	0101000020E61000008F6D197096C22C400CA9A27895F74140
\x128b7f16614011cbe27aad	\x128b7fe71d89c88f08e66c7054803f1e2020e7	\x128b7f95cd34825d9fc225	35.934249	14.380054	yusura	0101000020E61000008F6D197096C22C400CA9A27895F74140
\x128b7f4b307cf30dab303c	\x128b7fb47b819cb710e565	\x128b7f57f9aa2849ab441e	35.95	14.36666667	england	0101000020E6100000D05DD8BBBBBB2C409A99999999F94140
\x128b7f4b307cf30dab303c	\x128b7fb47b819cb710e565	\x128b7f57f9aa2849ab441e	35.95	14.36666667	mellieha	0101000020E6100000D05DD8BBBBBB2C409A99999999F94140
\x128b7f4b307cf30dab303c	\x128b7fb47b819cb710e565	\x128b7f57f9aa2849ab441e	35.95	14.36666667	migrant	0101000020E6100000D05DD8BBBBBB2C409A99999999F94140
\x128b7f614c994126b2b03e	\x128b7fcbd810ca59ce1fb6	\x128b7f81623e5b9a8ce93b	35.95803453	14.3623596	emigracja	0101000020E610000085C88E3287B92C40F5641FE0A0FA4140
\x128b7f614c994126b2b03e	\x128b7fcbd810ca59ce1fb6	\x128b7f81623e5b9a8ce93b	35.95803453	14.3623596	migrantday	0101000020E610000085C88E3287B92C40F5641FE0A0FA4140
\x128b7f614c994126b2b03e	\x128b7fcbd810ca59ce1fb6	\x128b7f81623e5b9a8ce93b	35.95803453	14.3623596	refugesswelcome	0101000020E610000085C88E3287B92C40F5641FE0A0FA4140
\x128b7f7241f6a2a9ec41d4	\x128b7f4e74bb1bb359d1a7	\x128b7f70158ddfaec451dc	36.006553	27.8462955	refugeeswelcome	0101000020E6100000804067D2A6D83B4068588CBAD6004240
\x128b7f5b95395e8b5d12c8	\x128b7f2c96c86017e340fd	\x128b7f3b75662da2b11391	36.008429	-5.60703911	refugeeswelcome	0101000020E61000002D5F13A99B6D16C043AB933314014240
\x128b7f5b95395e8b5d12c8	\x128b7f2c96c86017e340fd	\x128b7f3b75662da2b11391	36.008429	-5.60703911	tarifa	0101000020E61000002D5F13A99B6D16C043AB933314014240
\x128b7f9cb874f78ae67f10	\x128b7fda8ac17baad5af45	\x128b7f01ddbbd2a642521c	36.0125	-5.60556	africa	0101000020E61000002310AFEB176C16C09A99999999014240
\x128b7f9cb874f78ae67f10	\x128b7fda8ac17baad5af45	\x128b7f01ddbbd2a642521c	36.0125	-5.60556	andalucia	0101000020E61000002310AFEB176C16C09A99999999014240
\x128b7f006ad9d4aa931c32	\x128b7f9a4e6ee90fa31b43	\x128b7f6a1f86fa4f610e0e	36.0125	-5.60556	art	0101000020E61000002310AFEB176C16C09A99999999014240
\x128b7f9cb874f78ae67f10	\x128b7fda8ac17baad5af45	\x128b7f01ddbbd2a642521c	36.0125	-5.60556	cadiz	0101000020E61000002310AFEB176C16C09A99999999014240
\x128b7f9cb874f78ae67f10	\x128b7fda8ac17baad5af45	\x128b7f01ddbbd2a642521c	36.0125	-5.60556	europe	0101000020E61000002310AFEB176C16C09A99999999014240
\x128b7f9cb874f78ae67f10006ad9d4aa931c32	\x128b7f9a4e6ee90fa31b43da8ac17baad5af45	\x128b7f01ddbbd2a642521c6a1f86fa4f610e0e	36.0125	-5.60556	refugees	0101000020E61000002310AFEB176C16C09A99999999014240
\x128b7f9cb874f78ae67f10	\x128b7fda8ac17baad5af45	\x128b7f01ddbbd2a642521c	36.0125	-5.60556	refugeeswelcome	0101000020E61000002310AFEB176C16C09A99999999014240
\x128b7f9cb874f78ae67f10	\x128b7fda8ac17baad5af45	\x128b7f01ddbbd2a642521c	36.0125	-5.60556	refugiados	0101000020E61000002310AFEB176C16C09A99999999014240
\x128b7f9cb874f78ae67f10	\x128b7fda8ac17baad5af45	\x128b7f01ddbbd2a642521c	36.0125	-5.60556	tarifa	0101000020E61000002310AFEB176C16C09A99999999014240
\x128b7f18c88935b296feee	\x128b7f6ce05b4eaae9dc14	\x128b7fe2c3652cd89d34b1	36.033358	6.572849	stop	0101000020E61000006B2FA2ED984A1A40AE872F1345044240
\x128b7f18c88935b296feee	\x128b7f6ce05b4eaae9dc14	\x128b7fe2c3652cd89d34b1	36.033358	6.572849	war	0101000020E61000006B2FA2ED984A1A40AE872F1345044240
\x128b7f18c88935b296feee	\x128b7f6ce05b4eaae9dc14	\x128b7fe2c3652cd89d34b1	36.033358	6.572849	withrefugees	0101000020E61000006B2FA2ED984A1A40AE872F1345044240
\x128b7fd7222c8fda5acc40	\x128b7f53230221bdb1bf8f	\x128b7fdff106cbb9a9084d	36.035496	-5.629463	refugeeswelcome	0101000020E61000000F2BDCF2918416C0C59107228B044240
\x128b7fe61b9c801da825f1	\x128b7f06d4b1ccf06251ce	\x128b7fbe3e1f8c0d26a9a4	36.0883	-5.77528	boot	0101000020E6100000B6F81400E31917C04F1E166A4D0B4240
\x128b7fe61b9c801da825f1	\x128b7f06d4b1ccf06251ce	\x128b7fbe3e1f8c0d26a9a4	36.0883	-5.77528	dreams	0101000020E6100000B6F81400E31917C04F1E166A4D0B4240
\x128b7fe61b9c801da825f1	\x128b7f06d4b1ccf06251ce	\x128b7fbe3e1f8c0d26a9a4	36.0883	-5.77528	europe	0101000020E6100000B6F81400E31917C04F1E166A4D0B4240
\x128b7fe61b9c801da825f1	\x128b7f06d4b1ccf06251ce	\x128b7fbe3e1f8c0d26a9a4	36.0883	-5.77528	expectation	0101000020E6100000B6F81400E31917C04F1E166A4D0B4240
\x128b7fe61b9c801da825f1	\x128b7f06d4b1ccf06251ce	\x128b7fbe3e1f8c0d26a9a4	36.0883	-5.77528	life	0101000020E6100000B6F81400E31917C04F1E166A4D0B4240
\x128b7fe61b9c801da825f1	\x128b7f06d4b1ccf06251ce	\x128b7fbe3e1f8c0d26a9a4	36.0883	-5.77528	people	0101000020E6100000B6F81400E31917C04F1E166A4D0B4240
\x128b7fe61b9c801da825f1	\x128b7f06d4b1ccf06251ce	\x128b7fbe3e1f8c0d26a9a4	36.0883	-5.77528	refugees	0101000020E6100000B6F81400E31917C04F1E166A4D0B4240
\x128b7fe61b9c801da825f1	\x128b7f06d4b1ccf06251ce	\x128b7fbe3e1f8c0d26a9a4	36.0883	-5.77528	sea	0101000020E6100000B6F81400E31917C04F1E166A4D0B4240
\x128b7fe61b9c801da825f1	\x128b7f06d4b1ccf06251ce	\x128b7fbe3e1f8c0d26a9a4	36.0883	-5.77528	wishes	0101000020E6100000B6F81400E31917C04F1E166A4D0B4240
\x128b7f1b2a56e11648e823	\x128b7faf56a2e57fca3eee	\x128b7f1d99bf8030719b5c	36.0922445	-18.729512	adiostrump	0101000020E6100000200A664CC1BA32C0325EF3AACE0B4240
\x128b7f630389de336068c2	\x128b7ff57ea28b56b26e48	\x128b7ff943d470633dd2a1	36.0922445	-18.729512	aleppo	0101000020E6100000200A664CC1BA32C0325EF3AACE0B4240
\x128b7f74117c403c8c6085	\x128b7ff4dd172d3ed72c23	\x128b7f81079a7f1d9832fc	36.0922445	-18.729512	amor	0101000020E6100000200A664CC1BA32C0325EF3AACE0B4240
\x128b7f27b698e31e6bee02	\x128b7f1174a79e210de934	\x128b7f9e373a48a09bfb7b	36.0922445	-18.729512	bourdindirect	0101000020E6100000200A664CC1BA32C0325EF3AACE0B4240
\x128b7f630389de336068c2	\x128b7ff57ea28b56b26e48	\x128b7ff943d470633dd2a1	36.0922445	-18.729512	campaign	0101000020E6100000200A664CC1BA32C0325EF3AACE0B4240
\x128b7fba9ee6da84ec1a38	\x128b7f3696c049c4a0b3e1	\x128b7f1950d1e0c948bd35	36.0922445	-18.729512	canada	0101000020E6100000200A664CC1BA32C0325EF3AACE0B4240
\x128b7f14279fe51baad23f	\x128b7f4eaa668b7c6f2100	\x128b7fa318c6826b5ca757	36.0922445	-18.729512	cpmr_ga	0101000020E6100000200A664CC1BA32C0325EF3AACE0B4240
\x128b7f630389de336068c2	\x128b7ff57ea28b56b26e48	\x128b7ff943d470633dd2a1	36.0922445	-18.729512	crowdfundme	0101000020E6100000200A664CC1BA32C0325EF3AACE0B4240
\x128b7f630389de336068c2	\x128b7ff57ea28b56b26e48	\x128b7ff943d470633dd2a1	36.0922445	-18.729512	donate	0101000020E6100000200A664CC1BA32C0325EF3AACE0B4240
\x128b7f17352e1a6b13a927	\x128b7fb60e389b48002bce	\x128b7f82f1d1dd75f71574	36.0922445	-18.729512	eua	0101000020E6100000200A664CC1BA32C0325EF3AACE0B4240
\x128b7f60f2713fce2bf5dc	\x128b7f92b9547bd4e1279b	\x128b7f788be4909549de6a	36.0922445	-18.729512	europe	0101000020E6100000200A664CC1BA32C0325EF3AACE0B4240
\x128b7fba9ee6da84ec1a38	\x128b7f3696c049c4a0b3e1	\x128b7f1950d1e0c948bd35	36.0922445	-18.729512	familiesseparated	0101000020E6100000200A664CC1BA32C0325EF3AACE0B4240
\x128b7f27b698e31e6bee02	\x128b7f1174a79e210de934	\x128b7f9e373a48a09bfb7b	36.0922445	-18.729512	gillesplatret	0101000020E6100000200A664CC1BA32C0325EF3AACE0B4240
\x128b7f630389de336068c2	\x128b7ff57ea28b56b26e48	\x128b7ff943d470633dd2a1	36.0922445	-18.729512	gofundme	0101000020E6100000200A664CC1BA32C0325EF3AACE0B4240
\x128b7fba9ee6da84ec1a38	\x128b7f3696c049c4a0b3e1	\x128b7f1950d1e0c948bd35	36.0922445	-18.729512	help	0101000020E6100000200A664CC1BA32C0325EF3AACE0B4240
\x128b7f1b2a56e11648e823	\x128b7faf56a2e57fca3eee	\x128b7f1d99bf8030719b5c	36.0922445	-18.729512	humanrights	0101000020E6100000200A664CC1BA32C0325EF3AACE0B4240
\x128b7fba9ee6da84ec1a38	\x128b7f3696c049c4a0b3e1	\x128b7f1950d1e0c948bd35	36.0922445	-18.729512	immigrants	0101000020E6100000200A664CC1BA32C0325EF3AACE0B4240
\x128b7f1b2a56e11648e82327b698e31e6bee02	\x128b7faf56a2e57fca3eee1174a79e210de934	\x128b7f9e373a48a09bfb7b1d99bf8030719b5c	36.0922445	-18.729512	immigration	0101000020E6100000200A664CC1BA32C0325EF3AACE0B4240
\x128b7f17352e1a6b13a927	\x128b7f85ae0ffa40438b15	\x128b7fef662cdeb4f08eea	36.0922445	-18.729512	internacional	0101000020E6100000200A664CC1BA32C0325EF3AACE0B4240
\x128b7fba9ee6da84ec1a38	\x128b7f3696c049c4a0b3e1	\x128b7f1950d1e0c948bd35	36.0922445	-18.729512	letthemwork	0101000020E6100000200A664CC1BA32C0325EF3AACE0B4240
\x128b7f17352e1a6b13a927	\x128b7f85ae0ffa40438b15	\x128b7fef662cdeb4f08eea	36.0922445	-18.729512	líbia	0101000020E6100000200A664CC1BA32C0325EF3AACE0B4240
\x128b7f60f2713fce2bf5dc	\x128b7f92b9547bd4e1279b	\x128b7f788be4909549de6a	36.0922445	-18.729512	maritimes	0101000020E6100000200A664CC1BA32C0325EF3AACE0B4240
\x128b7f17352e1a6b13a927	\x128b7f85ae0ffa40438b15	\x128b7fef662cdeb4f08eea	36.0922445	-18.729512	mediterrâneo	0101000020E6100000200A664CC1BA32C0325EF3AACE0B4240
\x128b7f17352e1a6b13a927	\x128b7f85ae0ffa40438b15b60e389b48002bcee76f3d49959fd21d	\x128b7f82f1d1dd75f71574e9e51bd9910b33dbef662cdeb4f08eea	36.0922445	-18.729512	migrantes	0101000020E6100000200A664CC1BA32C0325EF3AACE0B4240
\x128b7f14279fe51baad23f	\x128b7f4eaa668b7c6f2100	\x128b7fa318c6826b5ca757	36.0922445	-18.729512	migration	0101000020E6100000200A664CC1BA32C0325EF3AACE0B4240
\x128b7f60f2713fce2bf5dc	\x128b7f92b9547bd4e1279b	\x128b7f788be4909549de6a	36.0922445	-18.729512	migrations	0101000020E6100000200A664CC1BA32C0325EF3AACE0B4240
\x128b7f17352e1a6b13a927	\x128b7fb60e389b48002bce	\x128b7f82f1d1dd75f71574	36.0922445	-18.729512	méxico	0101000020E6100000200A664CC1BA32C0325EF3AACE0B4240
\x128b7f17352e1a6b13a927	\x128b7f85ae0ffa40438b15e76f3d49959fd21d	\x128b7fe9e51bd9910b33dbef662cdeb4f08eea	36.0922445	-18.729512	notícias	0101000020E6100000200A664CC1BA32C0325EF3AACE0B4240
\x128b7f17352e1a6b13a927	\x128b7fe76f3d49959fd21d	\x128b7fe9e51bd9910b33db	36.0922445	-18.729512	objetivos	0101000020E6100000200A664CC1BA32C0325EF3AACE0B4240
\x128b7f1b2a56e11648e823	\x128b7faf56a2e57fca3eee	\x128b7f1d99bf8030719b5c	36.0922445	-18.729512	oscar	0101000020E6100000200A664CC1BA32C0325EF3AACE0B4240
\x128b7f1b2a56e11648e823	\x128b7faf56a2e57fca3eee	\x128b7f1d99bf8030719b5c	36.0922445	-18.729512	oscaralbertomartinez	0101000020E6100000200A664CC1BA32C0325EF3AACE0B4240
\x128b7f630389de336068c2	\x128b7ff57ea28b56b26e48	\x128b7ff943d470633dd2a1	36.0922445	-18.729512	photography	0101000020E6100000200A664CC1BA32C0325EF3AACE0B4240
\x128b7f9aa94693d82c7710	\x128b7fd80ff8776abd6ffd	\x128b7fb67ed73e4ef8bcef	36.0922445	-18.729512	refugee	0101000020E6100000200A664CC1BA32C0325EF3AACE0B4240
\x128b7f2eae37b0c66374f2	\x128b7fb4f248159cfb50ff510f28b9ace714bb	\x128b7ff60dff3e5e8061a859479727b0d57c63	36.0922445	-18.729512	refugeeconference2017	0101000020E6100000200A664CC1BA32C0325EF3AACE0B4240
\x128b7f0bc730369a3352ac630389de336068c2	\x128b7ff57ea28b56b26e480ae3a23b0e95b10c	\x128b7fb9a762a882ab7a8cf943d470633dd2a1	36.0922445	-18.729512	refugees	0101000020E6100000200A664CC1BA32C0325EF3AACE0B4240
\x128b7f27b698e31e6bee02	\x128b7f1174a79e210de934	\x128b7f9e373a48a09bfb7b	36.0922445	-18.729512	rmc	0101000020E6100000200A664CC1BA32C0325EF3AACE0B4240
\x128b7fba9ee6da84ec1a38	\x128b7f3696c049c4a0b3e1	\x128b7f1950d1e0c948bd35	36.0922445	-18.729512	saveimmigrants	0101000020E6100000200A664CC1BA32C0325EF3AACE0B4240
\x128b7f74117c403c8c6085	\x128b7ff4dd172d3ed72c23	\x128b7f81079a7f1d9832fc	36.0922445	-18.729512	savethechildren	0101000020E6100000200A664CC1BA32C0325EF3AACE0B4240
\x128b7f0bc730369a3352ac	\x128b7f0ae3a23b0e95b10c	\x128b7fb9a762a882ab7a8c	36.0922445	-18.729512	sweden	0101000020E6100000200A664CC1BA32C0325EF3AACE0B4240
\x128b7f630389de336068c2	\x128b7ff57ea28b56b26e48	\x128b7ff943d470633dd2a1	36.0922445	-18.729512	syria	0101000020E6100000200A664CC1BA32C0325EF3AACE0B4240
\x128b7f630389de336068c2	\x128b7ff57ea28b56b26e48	\x128b7ff943d470633dd2a1	36.0922445	-18.729512	women	0101000020E6100000200A664CC1BA32C0325EF3AACE0B4240
\x128b7f9aa94693d82c771074117c403c8c6085	\x128b7f826995da70653e7db504f5e40e4945e9f4dd172d3ed72c23	\x128b7f81079a7f1d9832fce83afb0acb49d51d530d52bddbbe2c3e	36.0922445	-18.729512	worldrefugeeday	0101000020E6100000200A664CC1BA32C0325EF3AACE0B4240
\x128b7f6133838e90729d4f	\x128b7face650708b088f22	\x128b7fd98a950aa8f3d829	36.09755185	-5.81516983	enseres	0101000020E6100000BE2442E1BB4217C008B53A947C0C4240
\x128b7f6133838e90729d4f	\x128b7face650708b088f22	\x128b7fd98a950aa8f3d829	36.09755185	-5.81516983	estrechodegibraltar	0101000020E6100000BE2442E1BB4217C008B53A947C0C4240
\x128b7f6133838e90729d4f	\x128b7face650708b088f22	\x128b7fd98a950aa8f3d829	36.09755185	-5.81516983	inmigración	0101000020E6100000BE2442E1BB4217C008B53A947C0C4240
\x128b7f6133838e90729d4f	\x128b7face650708b088f22	\x128b7fd98a950aa8f3d829	36.09755185	-5.81516983	patera	0101000020E6100000BE2442E1BB4217C008B53A947C0C4240
\x128b7f6133838e90729d4f	\x128b7face650708b088f22	\x128b7fd98a950aa8f3d829	36.09755185	-5.81516983	quimera	0101000020E6100000BE2442E1BB4217C008B53A947C0C4240
\x128b7f6133838e90729d4f	\x128b7face650708b088f22	\x128b7fd98a950aa8f3d829	36.09755185	-5.81516983	sereshumanos	0101000020E6100000BE2442E1BB4217C008B53A947C0C4240
\x128b7fd81a49adabc87bd8421c28bcadfd871561d1673536508d20	\x128b7f8521996043964b81b2203f47b185fb4d5c004b21cfe3be88	\x128b7f3cd3862c58eb38f2665cfd4f9012b8676c1004f6b4be8b07	36.1132635	-5.4865585	algeciras	0101000020E6100000FE5C34643CF215C04E2A1A6B7F0E4240
\x128b7f61d1673536508d20	\x128b7fb2203f47b185fb4d	\x128b7f665cfd4f9012b867	36.1132635	-5.4865585	andalucía	0101000020E6100000FE5C34643CF215C04E2A1A6B7F0E4240
\x128b7fd81a49adabc87bd8	\x128b7fc183bf487797addf	\x128b7f65bff4f90db8c948	36.1132635	-5.4865585	asilo	0101000020E6100000FE5C34643CF215C04E2A1A6B7F0E4240
\x128b7f129ead4da7f93e6e	\x128b7f44e4a259ebfc8041	\x128b7f3726fb21373a13ad	36.1132635	-5.4865585	asilosiento	0101000020E6100000FE5C34643CF215C04E2A1A6B7F0E4240
\x128b7f1436ad2ce526cdc2	\x128b7fa4e0663d84b506eec806dd18ddfca707cb9dd5ba0dd939b167b13cc213506652	\x128b7f1951c1ff81fb3619	36.1132635	-5.4865585	asiloveoyo	0101000020E6100000FE5C34643CF215C04E2A1A6B7F0E4240
\x128b7fd81a49adabc87bd8	\x128b7f9f24476c991dbdb1	\x128b7fb95efb8d39d31306	36.1132635	-5.4865585	cordoba	0101000020E6100000FE5C34643CF215C04E2A1A6B7F0E4240
\x128b7f61d1673536508d20	\x128b7fb2203f47b185fb4d	\x128b7f665cfd4f9012b867	36.1132635	-5.4865585	cádiz	0101000020E6100000FE5C34643CF215C04E2A1A6B7F0E4240
\x128b7f3e3e8683d13fa264	\x128b7f703bb69cbff2042f	\x128b7f647537d9e60f6d56	36.1132635	-5.4865585	derechosciviles	0101000020E6100000FE5C34643CF215C04E2A1A6B7F0E4240
\x128b7f3e3e8683d13fa264	\x128b7f703bb69cbff2042f	\x128b7f647537d9e60f6d56	36.1132635	-5.4865585	derechoshumanos	0101000020E6100000FE5C34643CF215C04E2A1A6B7F0E4240
\x128b7f421c28bcadfd8715	\x128b7f36d829a4c640e0ad	\x128b7f79e829a93fb9e2ba	36.1132635	-5.4865585	diadeeuropa	0101000020E6100000FE5C34643CF215C04E2A1A6B7F0E4240
\x128b7f3e3e8683d13fa264421c28bcadfd8715	\x128b7f5c004b21cfe3be88703bb69cbff2042f	\x128b7f3cd3862c58eb38f2647537d9e60f6d56	36.1132635	-5.4865585	diamundialdelosrefugiados	0101000020E6100000FE5C34643CF215C04E2A1A6B7F0E4240
\x128b7f9c445b31c58a464e	\x128b7f587d7e2143797180	\x128b7fdd60c8adbecd42cd	36.1132635	-5.4865585	diamundialdelrefugiado	0101000020E6100000FE5C34643CF215C04E2A1A6B7F0E4240
\x128b7faf76b52f748380c925b2154a3b980989	\x128b7fb23dc83875a21689bdeae2132f2a850926e5f08696bbbf2b31e2ce7fa1f81af8	\x128b7fa2c316e5d0a380b26841e1212ed9adcc	36.1132635	-5.4865585	eeuu	0101000020E6100000FE5C34643CF215C04E2A1A6B7F0E4240
\x128b7f3e3e8683d13fa264	\x128b7f703bb69cbff2042f	\x128b7f647537d9e60f6d56	36.1132635	-5.4865585	españa	0101000020E6100000FE5C34643CF215C04E2A1A6B7F0E4240
\x128b7fa741a73331913233	\x128b7f4499ee426e608051	\x128b7f46b58f2bfaaa5f15	36.1132635	-5.4865585	europa	0101000020E6100000FE5C34643CF215C04E2A1A6B7F0E4240
\x128b7fe9fc23ad2b6eaba3	\x128b7fd583ffee2b9bfdd0	\x128b7f27d408c5a0c9f7d2	36.1132635	-5.4865585	getxo	0101000020E6100000FE5C34643CF215C04E2A1A6B7F0E4240
\x128b7fdcf9c4a1222a8253	\x128b7fae87b4f8bf70f475	\x128b7fa4bc1e2ed0d24e3b	36.1132635	-5.4865585	gin	0101000020E6100000FE5C34643CF215C04E2A1A6B7F0E4240
\x128b7fa741a7333191323361d1673536508d20	\x128b7fb2203f47b185fb4d4499ee426e608051	\x128b7f46b58f2bfaaa5f15665cfd4f9012b867	36.1132635	-5.4865585	inmigración	0101000020E6100000FE5C34643CF215C04E2A1A6B7F0E4240
\x128b7f2eae37b0c66374f2	\x128b7fbe2fe39e491195e0	\x128b7f3ac9eb386511c146	36.1132635	-5.4865585	interculturaldialogue	0101000020E6100000FE5C34643CF215C04E2A1A6B7F0E4240
\x128b7f129ead4da7f93e6e	\x128b7f44e4a259ebfc8041	\x128b7f3726fb21373a13ad	36.1132635	-5.4865585	lalinea	0101000020E6100000FE5C34643CF215C04E2A1A6B7F0E4240
\x128b7f129ead4da7f93e6e	\x128b7f44e4a259ebfc8041	\x128b7f3726fb21373a13ad	36.1132635	-5.4865585	lya	0101000020E6100000FE5C34643CF215C04E2A1A6B7F0E4240
\x128b7fdcf9c4a1222a8253	\x128b7f043f4ed0f22d14bb	\x128b7f297340e55d0299e9	36.1132635	-5.4865585	mega	0101000020E6100000FE5C34643CF215C04E2A1A6B7F0E4240
\x128b7fd81a49adabc87bd8	\x128b7fc183bf487797addf	\x128b7f65bff4f90db8c948	36.1132635	-5.4865585	menores	0101000020E6100000FE5C34643CF215C04E2A1A6B7F0E4240
\x128b7fd81a49adabc87bd8	\x128b7f9f24476c991dbdb1	\x128b7fb95efb8d39d31306	36.1132635	-5.4865585	migracion	0101000020E6100000FE5C34643CF215C04E2A1A6B7F0E4240
\x128b7f1519b40fa5120dc0	\x128b7f7eea69bb2eb85440	\x128b7ff4278614e596a01b	36.1132635	-5.4865585	migrante	0101000020E6100000FE5C34643CF215C04E2A1A6B7F0E4240
\x128b7faf76b52f748380c9d81a49adabc87bd825b2154a3b980989	\x128b7f9f24476c991dbdb1b23dc83875a21689bdeae2132f2a850926e5f08696bbbf2b31e2ce7fa1f81af8	\x128b7fa2c316e5d0a380b2b95efb8d39d313066841e1212ed9adcc	36.1132635	-5.4865585	migrantes	0101000020E6100000FE5C34643CF215C04E2A1A6B7F0E4240
\x128b7f31904ca404400554	\x128b7f3fb84a49a4c2278a	\x128b7fcf29cf82c7d359ca	36.1132635	-5.4865585	migrants	0101000020E6100000FE5C34643CF215C04E2A1A6B7F0E4240
\x128b7fd8f6808616de2c22dcf9c4a1222a8253	\x128b7fae87b4f8bf70f475aee1ceee77191f6d043f4ed0f22d14bb	\x128b7fa4bc1e2ed0d24e3b297340e55d0299e97b7a90251bd2454b	36.1132635	-5.4865585	migration	0101000020E6100000FE5C34643CF215C04E2A1A6B7F0E4240
\x128b7f25b2154a3b980989	\x128b7fb23dc83875a21689	\x128b7fa2c316e5d0a380b2	36.1132635	-5.4865585	méxico	0101000020E6100000FE5C34643CF215C04E2A1A6B7F0E4240
\x128b7f61d1673536508d20	\x128b7fb2203f47b185fb4d	\x128b7f665cfd4f9012b867	36.1132635	-5.4865585	openarms	0101000020E6100000FE5C34643CF215C04E2A1A6B7F0E4240
\x128b7fd81a49adabc87bd8	\x128b7f9f24476c991dbdb1	\x128b7fb95efb8d39d31306	36.1132635	-5.4865585	puentegenil	0101000020E6100000FE5C34643CF215C04E2A1A6B7F0E4240
\x128b7f129ead4da7f93e6e	\x128b7f44e4a259ebfc8041	\x128b7f3726fb21373a13ad	36.1132635	-5.4865585	quegrande	0101000020E6100000FE5C34643CF215C04E2A1A6B7F0E4240
\x128b7f971bf444eb48f06b2eae37b0c66374f231904ca404400554	\x128b7f81d2eead729bf1cea72d0a868c8e174cbe2fe39e491195e03fb84a49a4c2278a	\x128b7fcf29cf82c7d359ca269fcb4d11cbbfad3ac9eb386511c14679bcc4dce7a58cb2	36.1132635	-5.4865585	refugees	0101000020E6100000FE5C34643CF215C04E2A1A6B7F0E4240
\x128b7f421c28bcadfd8715	\x128b7f36d829a4c640e0ad5c004b21cfe3be88	\x128b7f3cd3862c58eb38f279e829a93fb9e2ba	36.1132635	-5.4865585	refugeeswelcome	0101000020E6100000FE5C34643CF215C04E2A1A6B7F0E4240
\x128b7f971bf444eb48f06bd81a49adabc87bd8e9fc23ad2b6eaba3	\x128b7f8521996043964b81be2f9b9a700a21b6d583ffee2b9bfdd0	\x128b7f27d408c5a0c9f7d26bd0693a67d15bdb6c1004f6b4be8b07	36.1132635	-5.4865585	refugiados	0101000020E6100000FE5C34643CF215C04E2A1A6B7F0E4240
\x128b7f421c28bcadfd8715	\x128b7f5c004b21cfe3be88	\x128b7f3cd3862c58eb38f2	36.1132635	-5.4865585	refugioporderecho	0101000020E6100000FE5C34643CF215C04E2A1A6B7F0E4240
\x128b7f31904ca404400554	\x128b7f3fb84a49a4c2278a	\x128b7fcf29cf82c7d359ca	36.1132635	-5.4865585	reporting	0101000020E6100000FE5C34643CF215C04E2A1A6B7F0E4240
\x128b7f971bf444eb48f06b	\x128b7fbe2f9b9a700a21b6	\x128b7f6bd0693a67d15bdb	36.1132635	-5.4865585	seriousgame	0101000020E6100000FE5C34643CF215C04E2A1A6B7F0E4240
\x128b7fdcf9c4a1222a8253	\x128b7f043f4ed0f22d14bb	\x128b7f297340e55d0299e9	36.1132635	-5.4865585	shorttoed	0101000020E6100000FE5C34643CF215C04E2A1A6B7F0E4240
\x128b7fdcf9c4a1222a8253	\x128b7f043f4ed0f22d14bb	\x128b7f297340e55d0299e9	36.1132635	-5.4865585	straits	0101000020E6100000FE5C34643CF215C04E2A1A6B7F0E4240
\x128b7fd8f6808616de2c22	\x128b7faee1ceee77191f6d	\x128b7f7b7a90251bd2454b	36.1132635	-5.4865585	straitsofgibraltar	0101000020E6100000FE5C34643CF215C04E2A1A6B7F0E4240
\x128b7fdcf9c4a1222a8253	\x128b7f043f4ed0f22d14bb	\x128b7f297340e55d0299e9	36.1132635	-5.4865585	suitednbooted	0101000020E6100000FE5C34643CF215C04E2A1A6B7F0E4240
\x128b7faf76b52f748380c925b2154a3b980989	\x128b7fb23dc83875a21689bdeae2132f2a850926e5f08696bbbf2b31e2ce7fa1f81af8	\x128b7fa2c316e5d0a380b26841e1212ed9adcc	36.1132635	-5.4865585	trump	0101000020E6100000FE5C34643CF215C04E2A1A6B7F0E4240
\x128b7faf76b52f748380c9	\x128b7fbdeae2132f2a850926e5f08696bbbf2b31e2ce7fa1f81af8	\x128b7f6841e1212ed9adcc	36.1132635	-5.4865585	trumpriot	0101000020E6100000FE5C34643CF215C04E2A1A6B7F0E4240
\x128b7fa741a73331913233	\x128b7f4499ee426e608051	\x128b7f46b58f2bfaaa5f15	36.1132635	-5.4865585	áfrica	0101000020E6100000FE5C34643CF215C04E2A1A6B7F0E4240
\x128b7f873792fb96cf5f3d	\x128b7ffa620ce8c5df4085	\x128b7fb539fa9df7e2ee43	36.12583333	-5.34305556	gibraltar	0101000020E6100000D4A4EBF4495F15C0638C7A4E1B104240
\x128b7f873792fb96cf5f3d	\x128b7ffa620ce8c5df4085	\x128b7fb539fa9df7e2ee43	36.12583333	-5.34305556	refugeecirclegathering	0101000020E6100000D4A4EBF4495F15C0638C7A4E1B104240
\x128b7f71fb942cdafef80b	\x128b7f70484c4830067434	\x128b7f6c8ccc04c6ed1026	36.13056085	-5.43955104	inmigration	0101000020E610000022E4F6AA19C215C0A971CA37B6104240
\x128b7f71fb942cdafef80b	\x128b7f70484c4830067434	\x128b7f6c8ccc04c6ed1026	36.13056085	-5.43955104	landscape	0101000020E610000022E4F6AA19C215C0A971CA37B6104240
\x128b7f71fb942cdafef80b	\x128b7f70484c4830067434	\x128b7f6c8ccc04c6ed1026	36.13056085	-5.43955104	photooftheday	0101000020E610000022E4F6AA19C215C0A971CA37B6104240
\x128b7f71fb942cdafef80b	\x128b7f70484c4830067434	\x128b7f6c8ccc04c6ed1026	36.13056085	-5.43955104	refugees	0101000020E610000022E4F6AA19C215C0A971CA37B6104240
\x128b7f71fb942cdafef80b	\x128b7f70484c4830067434	\x128b7f6c8ccc04c6ed1026	36.13056085	-5.43955104	social	0101000020E610000022E4F6AA19C215C0A971CA37B6104240
\x128b7f71fb942cdafef80b	\x128b7f70484c4830067434	\x128b7f6c8ccc04c6ed1026	36.13056085	-5.43955104	straitofgibraltar	0101000020E610000022E4F6AA19C215C0A971CA37B6104240
\x128b7f71fb942cdafef80b	\x128b7f70484c4830067434	\x128b7f6c8ccc04c6ed1026	36.13056085	-5.43955104	tarifa	0101000020E610000022E4F6AA19C215C0A971CA37B6104240
\x128b7f3e16f0354a7b5872	\x128b7f0dd10206499eb96f	\x128b7ff1e25f1057e1bd83	36.13109	-5.39601	border	0101000020E61000004C8E3BA5839515C0946A9F8EC7104240
\x128b7f7d9d2a2a57c67d42	\x128b7f99d9888384bf0e05	\x128b7f377253a481a7fad4	36.13109	-5.39601	ceuta	0101000020E61000004C8E3BA5839515C0946A9F8EC7104240
\x128b7f3e16f0354a7b5872	\x128b7f0dd10206499eb96f	\x128b7ff1e25f1057e1bd83	36.13109	-5.39601	documental	0101000020E61000004C8E3BA5839515C0946A9F8EC7104240
\x128b7f3e16f0354a7b5872	\x128b7f0dd10206499eb96f	\x128b7ff1e25f1057e1bd83	36.13109	-5.39601	fronterasur	0101000020E61000004C8E3BA5839515C0946A9F8EC7104240
\x128b7f3e16f0354a7b58727d9d2a2a57c67d42	\x128b7f99d9888384bf0e050dd10206499eb96f	\x128b7ff1e25f1057e1bd83377253a481a7fad4	36.13109	-5.39601	migration	0101000020E61000004C8E3BA5839515C0946A9F8EC7104240
\x128b7f3e16f0354a7b5872	\x128b7f0dd10206499eb96f	\x128b7ff1e25f1057e1bd83	36.13109	-5.39601	photography	0101000020E61000004C8E3BA5839515C0946A9F8EC7104240
\x128b7f01f474532bf16231	\x128b7f2206d2db7b2a2e92	\x128b7ff39eb138e0c42674	36.132243	-5.668833	allivesmatter	0101000020E610000038F1D58EE2AC16C0FE0FB056ED104240
\x128b7f3899454f146f0cc3	\x128b7f91adb91dbb0c62046b87678f9f425c02	\x128b7f3d73186d189092534fd01da96204a3b4	36.132243	-5.668833	article13	0101000020E610000038F1D58EE2AC16C0FE0FB056ED104240
\x128b7f18863ecd4e75828f	\x128b7f7fffe630c637f1d6	\x128b7fa102ba65711edc79	36.132243	-5.668833	asylum	0101000020E610000038F1D58EE2AC16C0FE0FB056ED104240
\x128b7f67a4fec3c933835e	\x128b7fd391ec46bf51a35d	\x128b7f849e6a5f2216642a	36.132243	-5.668833	aves	0101000020E610000038F1D58EE2AC16C0FE0FB056ED104240
\x128b7f18863ecd4e75828f	\x128b7f7fffe630c637f1d6	\x128b7fa102ba65711edc79	36.132243	-5.668833	balneario	0101000020E610000038F1D58EE2AC16C0FE0FB056ED104240
\x128b7fdcf9c4a1222a8253	\x128b7f5388fd21295b055e	\x128b7f60b41423238e1082	36.132243	-5.668833	birding	0101000020E610000038F1D58EE2AC16C0FE0FB056ED104240
\x128b7f18863ecd4e75828f	\x128b7f7fffe630c637f1d6	\x128b7fa102ba65711edc79	36.132243	-5.668833	bueno	0101000020E610000038F1D58EE2AC16C0FE0FB056ED104240
\x128b7fd2c86e846cc3dac7	\x128b7f39d48fafa0f9e96d	\x128b7fa0c6f00aba2a0f07	36.132243	-5.668833	caravanafronterasur	0101000020E610000038F1D58EE2AC16C0FE0FB056ED104240
\x128b7f3899454f146f0cc3	\x128b7f91adb91dbb0c62046b87678f9f425c02	\x128b7f3d73186d189092534fd01da96204a3b4	36.132243	-5.668833	emmaus	0101000020E610000038F1D58EE2AC16C0FE0FB056ED104240
\x128b7f5ef739a4746f7624	\x128b7f86a61f0a843abd36	\x128b7f5ee7e2c96d447eea	36.132243	-5.668833	feier	0101000020E610000038F1D58EE2AC16C0FE0FB056ED104240
\x128b7fdcf9c4a1222a8253	\x128b7f5388fd21295b055e	\x128b7f60b41423238e1082	36.132243	-5.668833	flywaybirding	0101000020E610000038F1D58EE2AC16C0FE0FB056ED104240
\x128b7f5ef739a4746f7624	\x128b7f86a61f0a843abd36	\x128b7f5ee7e2c96d447eea	36.132243	-5.668833	flüchtlinge	0101000020E610000038F1D58EE2AC16C0FE0FB056ED104240
\x128b7f3899454f146f0cc3	\x128b7f6b87678f9f425c02	\x128b7f4fd01da96204a3b4	36.132243	-5.668833	gibraltar	0101000020E610000038F1D58EE2AC16C0FE0FB056ED104240
\x128b7f5ef739a4746f7624	\x128b7f86a61f0a843abd36	\x128b7f5ee7e2c96d447eea	36.132243	-5.668833	grenzöffnung	0101000020E610000038F1D58EE2AC16C0FE0FB056ED104240
\x128b7f3d8b5883c3d6c517	\x128b7f8403e66e61eab0d5	\x128b7fb2eb974f5a5b1a23	36.132243	-5.668833	healthcare	0101000020E610000038F1D58EE2AC16C0FE0FB056ED104240
\x128b7f3d8b5883c3d6c517	\x128b7f8403e66e61eab0d5	\x128b7fb2eb974f5a5b1a23	36.132243	-5.668833	immigration	0101000020E610000038F1D58EE2AC16C0FE0FB056ED104240
\x128b7f3d8b5883c3d6c517	\x128b7f8403e66e61eab0d5	\x128b7fb2eb974f5a5b1a23	36.132243	-5.668833	jobskills	0101000020E610000038F1D58EE2AC16C0FE0FB056ED104240
\x128b7fd2c86e846cc3dac7	\x128b7f39d48fafa0f9e96d	\x128b7fa0c6f00aba2a0f07	36.132243	-5.668833	melilla	0101000020E610000038F1D58EE2AC16C0FE0FB056ED104240
\x128b7f67a4fec3c933835e	\x128b7fd391ec46bf51a35d	\x128b7f849e6a5f2216642a	36.132243	-5.668833	migbirdtarifa	0101000020E610000038F1D58EE2AC16C0FE0FB056ED104240
\x128b7f67a4fec3c933835e	\x128b7fd391ec46bf51a35d	\x128b7f849e6a5f2216642a	36.132243	-5.668833	migración	0101000020E610000038F1D58EE2AC16C0FE0FB056ED104240
\x128b7f88ef317aea88492fd8f6808616de2c22dcf9c4a1222a8253	\x128b7f0801bfc3305fa5fa2489f60e10ecaaf05388fd21295b055e	\x128b7f2e997db996e742fa4289215d11d8194c60b41423238e1082	36.132243	-5.668833	migration	0101000020E610000038F1D58EE2AC16C0FE0FB056ED104240
\x128b7f5c02757045bab6dc	\x128b7fb16b3776aefa4fa3	\x128b7f843020ca60c067da	36.132243	-5.668833	migrationvacation	0101000020E610000038F1D58EE2AC16C0FE0FB056ED104240
\x128b7f18863ecd4e75828f	\x128b7f7fffe630c637f1d6	\x128b7fa102ba65711edc79	36.132243	-5.668833	otoño	0101000020E610000038F1D58EE2AC16C0FE0FB056ED104240
\x128b7f01f474532bf16231	\x128b7f2206d2db7b2a2e92	\x128b7ff39eb138e0c42674	36.132243	-5.668833	refugees	0101000020E610000038F1D58EE2AC16C0FE0FB056ED104240
\x128b7fd2c86e846cc3dac7	\x128b7f39d48fafa0f9e96d	\x128b7fa0c6f00aba2a0f07	36.132243	-5.668833	refugiadas	0101000020E610000038F1D58EE2AC16C0FE0FB056ED104240
\x128b7f3899454f146f0cc3	\x128b7f91adb91dbb0c62046b87678f9f425c02	\x128b7f3d73186d189092534fd01da96204a3b4	36.132243	-5.668833	refugies	0101000020E610000038F1D58EE2AC16C0FE0FB056ED104240
\x128b7fd2c86e846cc3dac7	\x128b7f39d48fafa0f9e96d	\x128b7fa0c6f00aba2a0f07	36.132243	-5.668833	rumbofronterasur	0101000020E610000038F1D58EE2AC16C0FE0FB056ED104240
\x128b7f88ef317aea88492f	\x128b7f2489f60e10ecaaf0	\x128b7f2e997db996e742fa	36.132243	-5.668833	spain	0101000020E610000038F1D58EE2AC16C0FE0FB056ED104240
\x128b7f5ef739a4746f7624	\x128b7f86a61f0a843abd36	\x128b7f5ee7e2c96d447eea	36.132243	-5.668833	spanien	0101000020E610000038F1D58EE2AC16C0FE0FB056ED104240
\x128b7fdcf9c4a1222a8253	\x128b7f5388fd21295b055e	\x128b7f60b41423238e1082	36.132243	-5.668833	storksaturday	0101000020E610000038F1D58EE2AC16C0FE0FB056ED104240
\x128b7fdcf9c4a1222a8253	\x128b7f5388fd21295b055e	\x128b7f60b41423238e1082	36.132243	-5.668833	straits	0101000020E610000038F1D58EE2AC16C0FE0FB056ED104240
\x128b7fdcf9c4a1222a8253	\x128b7f5388fd21295b055e	\x128b7f60b41423238e1082	36.132243	-5.668833	straitsofgibraltar	0101000020E610000038F1D58EE2AC16C0FE0FB056ED104240
\x128b7fd2c86e846cc3dac75ef739a4746f7624	\x128b7f86a61f0a843abd3639d48fafa0f9e96d	\x128b7fa0c6f00aba2a0f075ee7e2c96d447eea	36.132243	-5.668833	tarifa	0101000020E610000038F1D58EE2AC16C0FE0FB056ED104240
\x128b7fd8f6808616de2c22	\x128b7f0801bfc3305fa5fa	\x128b7f4289215d11d8194c	36.132243	-5.668833	vizmig	0101000020E610000038F1D58EE2AC16C0FE0FB056ED104240
\x128b7f18863ecd4e75828f	\x128b7f7fffe630c637f1d6	\x128b7fa102ba65711edc79	36.132243	-5.668833	volada	0101000020E610000038F1D58EE2AC16C0FE0FB056ED104240
\x128b7f49de689550567fd8	\x128b7f24c0ab53293082ab	\x128b7fe5c29dc034e73fb0	36.132363	-5.3525015	autumn	0101000020E6100000ED293927F66815C0A9195245F1104240
\x128b7f49de689550567fd8	\x128b7fbdeed8f32e5d11c6	\x128b7f1278362f4b442fa2	36.132363	-5.3525015	autumniscoming	0101000020E6100000ED293927F66815C0A9195245F1104240
\x128b7fdc17f0322036b2081143a914b42d7107	\x128b7f99f6c262f47d7fe84bb8c16ffdec892e	\x128b7fc4124b15ea2e44784e938bee28152b4e	36.132363	-5.3525015	bird	0101000020E6100000ED293927F66815C0A9195245F1104240
\x128b7f907a8735d2083261dc17f0322036b208	\x128b7f86fcf2bf0eec415fe5156818db3d2463302752b8beb62e915acd7fe673f14c19	\x128b7fad1fda5af54232e2b0a480c4fa264a611faee0e4a4f4dfb9584a1653149325a7	36.132363	-5.3525015	birds	0101000020E6100000ED293927F66815C0A9195245F1104240
\x128b7f1143a914b42d7107	\x128b7f99f6c262f47d7fe8	\x128b7f4e938bee28152b4e	36.132363	-5.3525015	blackkite	0101000020E6100000ED293927F66815C0A9195245F1104240
\x128b7f6ba0f4f8e2d312f5	\x128b7f4a01f8292cd00702	\x128b7fed7aba442d70a4d6	36.132363	-5.3525015	blessed	0101000020E6100000ED293927F66815C0A9195245F1104240
\x128b7f8db0819fc5e8a43f	\x128b7fecc516ac1f0479cd	\x128b7fd7f5b19d0c279e81	36.132363	-5.3525015	brexit	0101000020E6100000ED293927F66815C0A9195245F1104240
\x128b7f53013552a18e24af	\x128b7f7705d3cd35301f56	\x128b7fba9b8f465ef88d93	36.132363	-5.3525015	deportationcatapult	0101000020E6100000ED293927F66815C0A9195245F1104240
\x128b7f53013552a18e24af	\x128b7f3217d7f8abd3bb72	\x128b7f522e3a02788ed923	36.132363	-5.3525015	deportcruz	0101000020E6100000ED293927F66815C0A9195245F1104240
\x128b7f53013552a18e24af	\x128b7f2c256c4a00838c13	\x128b7f6c596e1c96f40a54	36.132363	-5.3525015	deportfusion	0101000020E6100000ED293927F66815C0A9195245F1104240
\x128b7ffcac5c1f32d9c52e	\x128b7fa8392912a9988fa9	\x128b7fabeea2332e4341c6	36.132363	-5.3525015	diamundialdelosrefugiados	0101000020E6100000ED293927F66815C0A9195245F1104240
\x128b7ffcac5c1f32d9c52e	\x128b7fa8392912a9988fa9	\x128b7fabeea2332e4341c6	36.132363	-5.3525015	entrefronteras	0101000020E6100000ED293927F66815C0A9195245F1104240
\x128b7f0b2f7d89a33d2119	\x128b7ff9542f8477c5bae4	\x128b7f3602b6dc0b92a518	36.132363	-5.3525015	eulaws	0101000020E6100000ED293927F66815C0A9195245F1104240
\x128b7fdc17f0322036b2081143a914b42d710749de689550567fd86ba0f4f8e2d312f573e2fc9f255e8de3	\x128b7f92ba6fff2174b5b392fde7ea3781036499f6c262f47d7fe8b0a916cc1aaa7885bdeed8f32e5d11c6c327e384be79c9bceaaf5da56d2c4c77efe2a93b3337aa6e24c0ab53293082ab4a01f8292cd00702	\x128b7f8ea908c4d0edf663e5c29dc034e73fb0ed7aba442d70a4d6f0491a15b0325eb3f8edaa92f86f60a0f90e9f08787a8ae01278362f4b442fa2175067f9101cbbc94e938bee28152b4e5ced8d0fec617fe3	36.132363	-5.3525015	gibraltar	0101000020E6100000ED293927F66815C0A9195245F1104240
\x128b7fdc17f0322036b208	\x128b7feaaf5da56d2c4c77	\x128b7f8ea908c4d0edf663	36.132363	-5.3525015	gonhs	0101000020E6100000ED293927F66815C0A9195245F1104240
\x128b7f9defcca7630159ab	\x128b7f89adcf806da53764	\x128b7f6d95031a1b199a2c	36.132363	-5.3525015	humane	0101000020E6100000ED293927F66815C0A9195245F1104240
\x128b7f51961b837d692f00	\x128b7fb60a69a461d28b51	\x128b7fba65a7dc119dec95	36.132363	-5.3525015	humanitarian	0101000020E6100000ED293927F66815C0A9195245F1104240
\x128b7f8db0819fc5e8a43f9defcca7630159ab	\x128b7f89adcf806da53764ecc516ac1f0479cd	\x128b7fd7f5b19d0c279e816d95031a1b199a2c	36.132363	-5.3525015	immigration	0101000020E6100000ED293927F66815C0A9195245F1104240
\x128b7f51961b837d692f00	\x128b7f87b4494845640bccb60a69a461d28b51	\x128b7fba65a7dc119dec95	36.132363	-5.3525015	internationalmigrantsday	0101000020E6100000ED293927F66815C0A9195245F1104240
\x128b7f6ba0f4f8e2d312f5	\x128b7f4a01f8292cd00702	\x128b7fed7aba442d70a4d6	36.132363	-5.3525015	iphone	0101000020E6100000ED293927F66815C0A9195245F1104240
\x128b7f73e2fc9f255e8de3	\x128b7fefe2a93b3337aa6e	\x128b7ff0491a15b0325eb3	36.132363	-5.3525015	italy	0101000020E6100000ED293927F66815C0A9195245F1104240
\x128b7f952b3d10f43172ef	\x128b7fee3395c8b062929d	\x128b7fdb5f91ea2a3defd2	36.132363	-5.3525015	look_at_bright_side	0101000020E6100000ED293927F66815C0A9195245F1104240
\x128b7fdc17f0322036b208	\x128b7f92fde7ea37810364	\x128b7f175067f9101cbbc9	36.132363	-5.3525015	migrant	0101000020E6100000ED293927F66815C0A9195245F1104240
\x128b7f0b2f7d89a33d2119	\x128b7ff9542f8477c5bae4	\x128b7f3602b6dc0b92a518	36.132363	-5.3525015	migrants	0101000020E6100000ED293927F66815C0A9195245F1104240
\x128b7ff32ef0f26bc5ed71	\x128b7fcc011a95cafd0fbe	\x128b7f46b42a2109f03596	36.132363	-5.3525015	migrantswelcome	0101000020E6100000ED293927F66815C0A9195245F1104240
\x128b7f6ba0f4f8e2d312f5	\x128b7f4a01f8292cd00702	\x128b7fed7aba442d70a4d6	36.132363	-5.3525015	migrating	0101000020E6100000ED293927F66815C0A9195245F1104240
\x128b7f907a8735d2083261dc17f0322036b2081143a914b42d710749de689550567fd8	\x128b7f86fcf2bf0eec415f92ba6fff2174b5b399f6c262f47d7fe8b0a916cc1aaa7885bdeed8f32e5d11c6c327e384be79c9bce073ff511d1ca1b2e5156818db3d2463eaaf5da56d2c4c77fc5b07d94058a45824c0ab53293082ab302752b8beb62e914bb8c16ffdec892e5acd7fe673f14c196b73d32cda3169c5730fbe10ce6fbf6d	\x128b7f8ea908c4d0edf663ad1fda5af54232e2b0a480c4fa264a61c4124b15ea2e4478e5c29dc034e73fb0f4e0ed51282c7b95f8edaa92f86f60a0f90e9f08787a8ae004f566c49f27a2881278362f4b442fa21faee0e4a4f4dfb92e25816c7dd2e2994e938bee28152b4e584a1653149325a75ced8d0fec617fe3608eccc9d1b1a6a8	36.132363	-5.3525015	migration	0101000020E6100000ED293927F66815C0A9195245F1104240
\x128b7f952b3d10f43172eff715d2f04f5f956153013552a18e24af	\x128b7fee3395c8b062929df0100256608bb8c91263e98ff80326c93e6722dac29f1887	\x128b7fca3f84880740ca56db5f91ea2a3defd2233d368ee38f2baa77d484dbe4323167	36.132363	-5.3525015	muslimban	0101000020E6100000ED293927F66815C0A9195245F1104240
\x128b7f952b3d10f43172ef	\x128b7fee3395c8b062929d	\x128b7fdb5f91ea2a3defd2	36.132363	-5.3525015	potustrump	0101000020E6100000ED293927F66815C0A9195245F1104240
\x128b7f53013552a18e24af	\x128b7fb6969b69f0b31ea8	\x128b7f21c2c39635dab746	36.132363	-5.3525015	rapefugeeswelcome	0101000020E6100000ED293927F66815C0A9195245F1104240
\x128b7fdc17f0322036b208	\x128b7ffc5b07d94058a458	\x128b7f04f566c49f27a288	36.132363	-5.3525015	raptors	0101000020E6100000ED293927F66815C0A9195245F1104240
\x128b7f73e2fc9f255e8de3	\x128b7fefe2a93b3337aa6e	\x128b7ff0491a15b0325eb3	36.132363	-5.3525015	refugees	0101000020E6100000ED293927F66815C0A9195245F1104240
\x128b7fdc17f0322036b208	\x128b7fb0a916cc1aaa7885	\x128b7f5ced8d0fec617fe3	36.132363	-5.3525015	ringing	0101000020E6100000ED293927F66815C0A9195245F1104240
\x128b7ff32ef0f26bc5ed71	\x128b7fcc011a95cafd0fbe	\x128b7f46b42a2109f03596	36.132363	-5.3525015	theindecentminority	0101000020E6100000ED293927F66815C0A9195245F1104240
\x128b7f6ba0f4f8e2d312f5	\x128b7f4a01f8292cd00702	\x128b7fed7aba442d70a4d6	36.132363	-5.3525015	vulture	0101000020E6100000ED293927F66815C0A9195245F1104240
\x128b7fb88bfb6c06982b95	\x128b7f67e274e9fa78d46f	\x128b7fb7b68e498eacd9c0	36.132363	-5.3525015	worldrefugeeday	0101000020E6100000ED293927F66815C0A9195245F1104240
\x128b7f952b3d10f43172ef	\x128b7fee3395c8b062929d	\x128b7fdb5f91ea2a3defd2	36.132363	-5.3525015	نیمه_پر_لیوان	0101000020E6100000ED293927F66815C0A9195245F1104240
\x128b7f68fdbe65b3b5a591	\x128b7fd4eb194009681963	\x128b7f205aa0b785b40852	36.1385465	5.696013	agrioutlook	0101000020E6100000075DC2A1B7C81640D63C47E4BB114240
\x128b7f68fdbe65b3b5a591	\x128b7fd4eb194009681963	\x128b7f205aa0b785b40852	36.1385465	5.696013	cleanenergyeu	0101000020E6100000075DC2A1B7C81640D63C47E4BB114240
\x128b7f4c4687d3faf0c6f5	\x128b7f8e87b43685aef33122259a3ac45d237d5d83532021b2267e61fd6ccbf180b34373f5cc24ea559da8	\x128b7f9462309f6649c239	36.1385465	5.696013	karasevda	0101000020E6100000075DC2A1B7C81640D63C47E4BB114240
\x128b7f68fdbe65b3b5a591	\x128b7fd4eb194009681963	\x128b7f205aa0b785b40852	36.1385465	5.696013	migrantsday	0101000020E6100000075DC2A1B7C81640D63C47E4BB114240
\x128b7f4c4687d3faf0c6f5	\x128b7f8e87b43685aef33122259a3ac45d237d5d83532021b2267e61fd6ccbf180b34373f5cc24ea559da8	\x128b7f9462309f6649c239	36.1385465	5.696013	sarahah	0101000020E6100000075DC2A1B7C81640D63C47E4BB114240
\x128b7f4c4687d3faf0c6f568fdbe65b3b5a591	\x128b7f8e87b43685aef331d4eb19400968196322259a3ac45d237d5d83532021b2267e61fd6ccbf180b34373f5cc24ea559da8	\x128b7f9462309f6649c239205aa0b785b40852	36.1385465	5.696013	souhilabenlachhab	0101000020E6100000075DC2A1B7C81640D63C47E4BB114240
\x128b7f4c4687d3faf0c6f5	\x128b7f8e87b43685aef33122259a3ac45d237d5d83532021b2267e61fd6ccbf180b34373f5cc24ea559da8	\x128b7f9462309f6649c239	36.1385465	5.696013	withrefugees	0101000020E6100000075DC2A1B7C81640D63C47E4BB114240
\x128b7f4c4687d3faf0c6f5	\x128b7faed41319c8363581d43ed9a4ea1c763865983db7779d870b7049a61eefb4d027	\x128b7ffaaf84a92c335cf9	36.1385465	5.696013	worldrefugeeday	0101000020E6100000075DC2A1B7C81640D63C47E4BB114240
\x128b7f4c4687d3faf0c6f5	\x128b7f8e87b43685aef331aed41319c8363581d43ed9a4ea1c763822259a3ac45d237d5d83532021b2267e61fd6ccbf180b34365983db7779d870b7049a61eefb4d02773f5cc24ea559da8	\x128b7f9462309f6649c239faaf84a92c335cf9	36.1385465	5.696013	حكايه_ثقه	0101000020E6100000075DC2A1B7C81640D63C47E4BB114240
\x128b7f4c4687d3faf0c6f5	\x128b7faed41319c8363581d43ed9a4ea1c763865983db7779d870b7049a61eefb4d027	\x128b7ffaaf84a92c335cf9	36.1385465	5.696013	فيروز	0101000020E6100000075DC2A1B7C81640D63C47E4BB114240
\x128b7f68fdbe65b3b5a591	\x128b7fd4eb194009681963	\x128b7f205aa0b785b40852	36.1385465	5.696013	ليك_منوليش	0101000020E6100000075DC2A1B7C81640D63C47E4BB114240
\x128b7f4c4687d3faf0c6f5	\x128b7faed41319c8363581d43ed9a4ea1c763865983db7779d870b7049a61eefb4d027	\x128b7ffaaf84a92c335cf9	36.1385465	5.696013	محمد_بن_سلمان_وليا_للعهد	0101000020E6100000075DC2A1B7C81640D63C47E4BB114240
\x128b7ffc5ff88d425dec89	\x128b7fd78167e4dab14787	\x128b7ff9c1b0fc75f3f2a8	36.145101	-5.448443	migrants	0101000020E6100000037B4CA434CB15C0F6CE68AB92124240
\x128b7ffc5ff88d425dec89	\x128b7fd78167e4dab14787	\x128b7ff9c1b0fc75f3f2a8	36.145101	-5.448443	spain	0101000020E6100000037B4CA434CB15C0F6CE68AB92124240
\x128b7ffa01a4cbcdcc66bc	\x128b7f925c2aa6d6e4b78d	\x128b7f8e6298fc381686fa	36.158688	-5.3487282	cordoba	0101000020E610000094C55801196515C042226DE34F144240
\x128b7ffa01a4cbcdcc66bc	\x128b7f925c2aa6d6e4b78dccd127593e53d29f	\x128b7f8e6298fc381686fa022c08a474f4c922	36.158688	-5.3487282	deportistas	0101000020E610000094C55801196515C042226DE34F144240
\x128b7ffa01a4cbcdcc66bc	\x128b7fccd127593e53d29f	\x128b7f022c08a474f4c922	36.158688	-5.3487282	empresadesalud	0101000020E610000094C55801196515C042226DE34F144240
\x128b7ffa01a4cbcdcc66bc	\x128b7f925c2aa6d6e4b78dccd127593e53d29f	\x128b7f8e6298fc381686fa022c08a474f4c922	36.158688	-5.3487282	españa	0101000020E610000094C55801196515C042226DE34F144240
\x128b7ffa01a4cbcdcc66bc	\x128b7f925c2aa6d6e4b78d	\x128b7f8e6298fc381686fa	36.158688	-5.3487282	florainstestinal	0101000020E610000094C55801196515C042226DE34F144240
\x128b7ffa01a4cbcdcc66bc	\x128b7f925c2aa6d6e4b78d	\x128b7f8e6298fc381686fa	36.158688	-5.3487282	probiotico	0101000020E610000094C55801196515C042226DE34F144240
\x128b7ffa01a4cbcdcc66bc	\x128b7f925c2aa6d6e4b78d	\x128b7f8e6298fc381686fa	36.158688	-5.3487282	resultadossorprendentes	0101000020E610000094C55801196515C042226DE34F144240
\x128b7ffa01a4cbcdcc66bc	\x128b7f925c2aa6d6e4b78d	\x128b7f8e6298fc381686fa	36.158688	-5.3487282	salud	0101000020E610000094C55801196515C042226DE34F144240
\x128b7ffa01a4cbcdcc66bc	\x128b7f925c2aa6d6e4b78d	\x128b7f8e6298fc381686fa	36.158688	-5.3487282	sistemainmunologico	0101000020E610000094C55801196515C042226DE34F144240
\x128b7fe18751a5a97ffd72	\x128b7f03feb415b4fb6813	\x128b7fc716858204f12ec2	36.18244	5.4150635	ascrcl	0101000020E61000009E0DF96706A91540BABDA4315A174240
\x128b7fe18751a5a97ffd72	\x128b7f03feb415b4fb6813	\x128b7fc716858204f12ec2	36.18244	5.4150635	dance	0101000020E61000009E0DF96706A91540BABDA4315A174240
\x128b7fe18751a5a97ffd72	\x128b7f03feb415b4fb6813	\x128b7fc716858204f12ec2	36.18244	5.4150635	follow	0101000020E61000009E0DF96706A91540BABDA4315A174240
\x128b7fe18751a5a97ffd72	\x128b7f03feb415b4fb6813	\x128b7fc716858204f12ec2	36.18244	5.4150635	muslimban	0101000020E61000009E0DF96706A91540BABDA4315A174240
\x128b7fe18751a5a97ffd72	\x128b7f03feb415b4fb6813	\x128b7fc716858204f12ec2	36.18244	5.4150635	pllz	0101000020E61000009E0DF96706A91540BABDA4315A174240
\x128b7fe18751a5a97ffd72	\x128b7f03feb415b4fb6813	\x128b7fc716858204f12ec2	36.18244	5.4150635	rctsr	0101000020E61000009E0DF96706A91540BABDA4315A174240
\x128b7fe18751a5a97ffd72	\x128b7f03feb415b4fb6813	\x128b7fc716858204f12ec2	36.18244	5.4150635	souhilabenlachhab	0101000020E61000009E0DF96706A91540BABDA4315A174240
\x128b7f3f74da8690b3a17c	\x128b7f2cc096bdf21f90f2	\x128b7fbd5bed4a6cd774f1	36.1897	-5.92167	abuelos	0101000020E610000039D1AE42CAAF17C08E06F01648184240
\x128b7f3f74da8690b3a17c	\x128b7f2cc096bdf21f90f2	\x128b7fbd5bed4a6cd774f1	36.1897	-5.92167	migrantesoro	0101000020E610000039D1AE42CAAF17C08E06F01648184240
\x128b7f3f74da8690b3a17c	\x128b7f2cc096bdf21f90f2	\x128b7fbd5bed4a6cd774f1	36.1897	-5.92167	osquiero	0101000020E610000039D1AE42CAAF17C08E06F01648184240
\x128b7f525cdb00d90d99f2	\x128b7f847e5a7a747f271b	\x128b7fb5d9c962b44b3688	36.2001985	29.6497155	dünyamültecilergünü	0101000020E61000004B3448C153A63D40A81ABD1AA0194240
\x128b7f83787d7713688fca	\x128b7f6a64d2ca82e63ffe	\x128b7fa7e3b2e2acd62a32	36.2001985	29.6497155	muslimban	0101000020E61000004B3448C153A63D40A81ABD1AA0194240
\x128b7f1c45fe037c97c2b5	\x128b7fbe1583e0d3684c59	\x128b7fc2d52efae47a8ebe	36.2002835	-5.3407115	asylumlsymi	0101000020E6100000037CB779E35C15C0D636C5E3A2194240
\x128b7f398022838867bc55	\x128b7fdd23d87df955008a	\x128b7fa4f70f5754cc2033	36.2002835	-5.3407115	ddhh	0101000020E6100000037CB779E35C15C0D636C5E3A2194240
\x128b7f398022838867bc55	\x128b7f1ee919d76888b987714af35fdeeb3ef1	\x128b7f1a3c7b7b6414e0a35778f91afc963da0	36.2002835	-5.3407115	eeuu	0101000020E6100000037CB779E35C15C0D636C5E3A2194240
\x128b7f398022838867bc55	\x128b7f907cf513674e99aedd23d87df955008a1c4420478641cf381ee919d76888b987714af35fdeeb3ef1	\x128b7fa4f70f5754cc2033ca793d0ce1d1cd48fce79a2b8e2097b91a3c7b7b6414e0a35778f91afc963da0	36.2002835	-5.3407115	fotodiseapress	0101000020E6100000037CB779E35C15C0D636C5E3A2194240
\x128b7f398022838867bc55	\x128b7f1ee919d76888b987	\x128b7f1a3c7b7b6414e0a3	36.2002835	-5.3407115	inmigración	0101000020E6100000037CB779E35C15C0D636C5E3A2194240
\x128b7f398022838867bc55	\x128b7fdd23d87df955008a	\x128b7fa4f70f5754cc2033	36.2002835	-5.3407115	inmigrantes	0101000020E6100000037CB779E35C15C0D636C5E3A2194240
\x128b7f1c45fe037c97c2b5	\x128b7fbe1583e0d3684c59	\x128b7fc2d52efae47a8ebe	36.2002835	-5.3407115	lalineadelaconcepcion	0101000020E6100000037CB779E35C15C0D636C5E3A2194240
\x128b7f1c45fe037c97c2b5	\x128b7fbe1583e0d3684c59	\x128b7fc2d52efae47a8ebe	36.2002835	-5.3407115	loseymeimporta	0101000020E6100000037CB779E35C15C0D636C5E3A2194240
\x128b7f398022838867bc55	\x128b7f907cf513674e99ae	\x128b7fca793d0ce1d1cd48	36.2002835	-5.3407115	migrantcrisis	0101000020E6100000037CB779E35C15C0D636C5E3A2194240
\x128b7f398022838867bc55	\x128b7f907cf513674e99aedd23d87df955008a714af35fdeeb3ef1	\x128b7fa4f70f5754cc2033ca793d0ce1d1cd485778f91afc963da0	36.2002835	-5.3407115	migrants	0101000020E6100000037CB779E35C15C0D636C5E3A2194240
\x128b7f398022838867bc55	\x128b7fdd23d87df955008a	\x128b7fa4f70f5754cc2033	36.2002835	-5.3407115	migration	0101000020E6100000037CB779E35C15C0D636C5E3A2194240
\x128b7f398022838867bc55	\x128b7f1c4420478641cf38	\x128b7ffce79a2b8e2097b9	36.2002835	-5.3407115	refugees	0101000020E6100000037CB779E35C15C0D636C5E3A2194240
\x128b7f03eabf7ffe5259ec398022838867bc55	\x128b7fe403c94c57889e3f1c4420478641cf38	\x128b7ffce79a2b8e2097b9692b011e7b16a9a9	36.2002835	-5.3407115	refugiados	0101000020E6100000037CB779E35C15C0D636C5E3A2194240
\x128b7fc3512c0322ab629c	\x128b7f09f680f75cad04cc	\x128b7f3c5289adb7e5c571	36.2002835	-5.3407115	refugiadoscristianosarvlos	0101000020E6100000037CB779E35C15C0D636C5E3A2194240
\x128b7f398022838867bc55	\x128b7f907cf513674e99ae	\x128b7fca793d0ce1d1cd48	36.2002835	-5.3407115	tunez	0101000020E6100000037CB779E35C15C0D636C5E3A2194240
\x128b7f7128d949f3e3d4a1	\x128b7fca465489f138722d	\x128b7f0074d735e7671f5b	36.201952	28.0778945	migrants	0101000020E6100000CE09DAE4F0133C404FAE2990D9194240
\x128b7f5c02757045bab6dc	\x128b7f3f806a8ee291b39d	\x128b7f0c7a6d8cd6ad4485	36.20746	-5.519153	migrationvacation	0101000020E61000002D7B12D89C1316C0349D9D0C8E1A4240
\x128b7f4744347abad1b1a3	\x128b7f9b363d7e6cf3db32	\x128b7fed69dbaa63651161	36.2268262	-6.06708162	asiloslunessonmejor	0101000020E61000003440500BB14418C01F7013A4081D4240
\x128b7f4744347abad1b1a3	\x128b7f9b363d7e6cf3db32	\x128b7fed69dbaa63651161	36.2268262	-6.06708162	cadiz	0101000020E61000003440500BB14418C01F7013A4081D4240
\x128b7f4744347abad1b1a3	\x128b7f9b363d7e6cf3db32	\x128b7fed69dbaa63651161	36.2268262	-6.06708162	cadizfornia	0101000020E61000003440500BB14418C01F7013A4081D4240
\x128b7f4744347abad1b1a3	\x128b7f9b363d7e6cf3db32	\x128b7fed69dbaa63651161	36.2268262	-6.06708162	cai	0101000020E61000003440500BB14418C01F7013A4081D4240
\x128b7f4744347abad1b1a3	\x128b7f9b363d7e6cf3db32	\x128b7fed69dbaa63651161	36.2268262	-6.06708162	conil	0101000020E61000003440500BB14418C01F7013A4081D4240
\x128b7f4744347abad1b1a3	\x128b7f9b363d7e6cf3db32	\x128b7fed69dbaa63651161	36.2268262	-6.06708162	elpalmar	0101000020E61000003440500BB14418C01F7013A4081D4240
\x128b7f4744347abad1b1a3	\x128b7f9b363d7e6cf3db32	\x128b7fed69dbaa63651161	36.2268262	-6.06708162	playa	0101000020E61000003440500BB14418C01F7013A4081D4240
\x128b7f4744347abad1b1a3	\x128b7f9b363d7e6cf3db32	\x128b7fed69dbaa63651161	36.2268262	-6.06708162	vejer	0101000020E61000003440500BB14418C01F7013A4081D4240
\x128b7f0f6e687294087353	\x128b7f115e38e1a56133a7	\x128b7f3e7a2c578c8698b0	36.2294295	-5.560769	acnur	0101000020E610000048718E3A3A3E16C06A9E23F25D1D4240
\x128b7f0f6e687294087353	\x128b7f115e38e1a56133a7	\x128b7f3e7a2c578c8698b0	36.2294295	-5.560769	ayudadnosaayudar	0101000020E610000048718E3A3A3E16C06A9E23F25D1D4240
\x128b7ffbb9ad25f1c31219	\x128b7f0da500f9fa028cbe	\x128b7fd2e025f2cfcad106	36.2294295	-5.560769	congreso	0101000020E610000048718E3A3A3E16C06A9E23F25D1D4240
\x128b7f0f6e687294087353	\x128b7f115e38e1a56133a7	\x128b7f3e7a2c578c8698b0	36.2294295	-5.560769	fyqsolidaria	0101000020E610000048718E3A3A3E16C06A9E23F25D1D4240
\x128b7ffbb9ad25f1c31219	\x128b7f0da500f9fa028cbe	\x128b7fd2e025f2cfcad106	36.2294295	-5.560769	inmigración	0101000020E610000048718E3A3A3E16C06A9E23F25D1D4240
\x128b7f0f6e687294087353	\x128b7f115e38e1a56133a7	\x128b7f3e7a2c578c8698b0	36.2294295	-5.560769	refugeeswelcome	0101000020E610000048718E3A3A3E16C06A9E23F25D1D4240
\x128b7f0f6e687294087353	\x128b7f115e38e1a56133a7	\x128b7f3e7a2c578c8698b0	36.2294295	-5.560769	refugges	0101000020E610000048718E3A3A3E16C06A9E23F25D1D4240
\x128b7f0f6e687294087353	\x128b7f115e38e1a56133a7	\x128b7f3e7a2c578c8698b0	36.2294295	-5.560769	syria	0101000020E610000048718E3A3A3E16C06A9E23F25D1D4240
\x128b7fee0e8e9e7b10afe3	\x128b7f805a9f5844c36f56	\x128b7fb80b0794e113b2c6	36.23449	-6.06845	elpalmar	0101000020E610000012A5BDC1174618C0999EB0C4031E4240
\x128b7fee0e8e9e7b10afe3	\x128b7f805a9f5844c36f56	\x128b7fb80b0794e113b2c6	36.23449	-6.06845	inmigrantes	0101000020E610000012A5BDC1174618C0999EB0C4031E4240
\x128b7fee0e8e9e7b10afe3	\x128b7f805a9f5844c36f56	\x128b7fb80b0794e113b2c6	36.23449	-6.06845	otrarealidad	0101000020E610000012A5BDC1174618C0999EB0C4031E4240
\x128b7fee0e8e9e7b10afe3	\x128b7f805a9f5844c36f56	\x128b7fb80b0794e113b2c6	36.23449	-6.06845	playaelpalmar	0101000020E610000012A5BDC1174618C0999EB0C4031E4240
\x128b7fee0e8e9e7b10afe3	\x128b7f805a9f5844c36f56	\x128b7fb80b0794e113b2c6	36.23449	-6.06845	refugiados	0101000020E610000012A5BDC1174618C0999EB0C4031E4240
\x128b7fc27b9e3272b1d03a	\x128b7f3ca33d3500ac63ec	\x128b7fa7b4db25fa9d2c2d	36.2400015	23.004341	greece	0101000020E61000002E08E57D1C013740D8BE805EB81E4240
\x128b7fc27b9e3272b1d03a	\x128b7f3ca33d3500ac63ec	\x128b7fa7b4db25fa9d2c2d	36.2400015	23.004341	immigrationdetention	0101000020E61000002E08E57D1C013740D8BE805EB81E4240
\x128b7fc27b9e3272b1d03a	\x128b7f3ca33d3500ac63ec	\x128b7fa7b4db25fa9d2c2d	36.2400015	23.004341	unaccompanied	0101000020E61000002E08E57D1C013740D8BE805EB81E4240
\x128b7f6b0c3e38499f83a2	\x128b7fcc050920a3211f66	\x128b7f1c8349fd8a671843	36.252987	-5.346047	apocalypse	0101000020E610000002840F255A6215C017A8C5E061204240
\x128b7f6b0c3e38499f83a2	\x128b7fcc050920a3211f6613405156308557b2	\x128b7fbfc3a91f4442e16c1c8349fd8a671843	36.252987	-5.346047	asylum	0101000020E610000002840F255A6215C017A8C5E061204240
\x128b7f6b0c3e38499f83a2	\x128b7fcc050920a3211f66	\x128b7f1c8349fd8a671843	36.252987	-5.346047	coven	0101000020E610000002840F255A6215C017A8C5E061204240
\x128b7f6b0c3e38499f83a2	\x128b7fcc050920a3211f66	\x128b7f1c8349fd8a671843	36.252987	-5.346047	cult	0101000020E610000002840F255A6215C017A8C5E061204240
\x128b7f6b0c3e38499f83a2	\x128b7fcc050920a3211f66	\x128b7f1c8349fd8a671843	36.252987	-5.346047	freakshow	0101000020E610000002840F255A6215C017A8C5E061204240
\x128b7f6b0c3e38499f83a2	\x128b7fcc050920a3211f66	\x128b7f1c8349fd8a671843	36.252987	-5.346047	hotel	0101000020E610000002840F255A6215C017A8C5E061204240
\x128b7f6b0c3e38499f83a2	\x128b7fcc050920a3211f6613405156308557b2	\x128b7fbfc3a91f4442e16c1c8349fd8a671843	36.252987	-5.346047	murderhouse	0101000020E610000002840F255A6215C017A8C5E061204240
\x128b7f1cc01b7f20dd6a37	\x128b7fc0d975acd1082972	\x128b7f9dfa00a9f76437da	36.252987	-5.346047	refugeeswelcome	0101000020E610000002840F255A6215C017A8C5E061204240
\x128b7f6b0c3e38499f83a2	\x128b7fcc050920a3211f66	\x128b7f1c8349fd8a671843	36.252987	-5.346047	roanoke	0101000020E610000002840F255A6215C017A8C5E061204240
\x128b7f19067afd91bd370f	\x128b7f94562d5a3064c416	\x128b7f18e1ea873378d470	36.265001	6.4936595	asylum	0101000020E610000058703FE081F919402134828DEB214240
\x128b7f19067afd91bd370f	\x128b7f94562d5a3064c416	\x128b7f18e1ea873378d470	36.265001	6.4936595	insanity	0101000020E610000058703FE081F919402134828DEB214240
\x128b7f19067afd91bd370f	\x128b7f94562d5a3064c416	\x128b7f18e1ea873378d470	36.265001	6.4936595	p90x	0101000020E610000058703FE081F919402134828DEB214240
\x128b7f19067afd91bd370f	\x128b7f94562d5a3064c416	\x128b7f18e1ea873378d470	36.265001	6.4936595	workout	0101000020E610000058703FE081F919402134828DEB214240
\x128b7fd3a0a2f41a97262e	\x128b7f9a9d935abf12df0b	\x128b7fac52442ac7814dc7	36.277994	28.1098955	migranti	0101000020E6100000427A8A1C221C3C40FB3DB14E95234240
\x128b7f9c83c7082ea3f9e0	\x128b7f8a458b554e71e1ac0cd406fc3ac7bebe	\x128b7f632cb7c831d7495d	36.2887385	-5.930218	aylan	0101000020E6100000249A40118BB817C04D4C1762F5244240
\x128b7fe2ab0146634566b3	\x128b7f3b19b83b473bf1c4	\x128b7f2903988b220d33ce	36.2887385	-5.930218	migrationeu	0101000020E6100000249A40118BB817C04D4C1762F5244240
\x128b7f9c83c7082ea3f9e0e0b7b1630c07f5a27603ae0267ac2ff1	\x128b7f8a458b554e71e1acbeef74acc5dfc787e86d68eb463f50370cd406fc3ac7bebe38521ff1926279207c36e6d9af0d6aac	\x128b7f00fc6b17fd2038a704d95dc673a72d6531cedb886d516339632cb7c831d7495d	36.2887385	-5.930218	refugiados	0101000020E6100000249A40118BB817C04D4C1762F5244240
\x128b7fe2ab0146634566b3	\x128b7f3b19b83b473bf1c4	\x128b7f2903988b220d33ce	36.2887385	-5.930218	soteu	0101000020E6100000249A40118BB817C04D4C1762F5244240
\x128b7f9c83c7082ea3f9e0	\x128b7f8a458b554e71e1ac0cd406fc3ac7bebe	\x128b7f632cb7c831d7495d	36.2887385	-5.930218	unioneuropea	0101000020E6100000249A40118BB817C04D4C1762F5244240
\x128b7f5d20ae8cd96f22fb	\x128b7feb4ee1e02a70186e	\x128b7f811509552ccb8c8b	36.2973655	-6.075425	asilohacemos58	0101000020E6100000063411363C4D18C0B6BA9C1210264240
\x128b7f7d533b627ad7c320	\x128b7fbff2a9add0c0fa6a	\x128b7ffd32aa8b3808aff6	36.2973655	-6.075425	refugeeswelcome	0101000020E6100000063411363C4D18C0B6BA9C1210264240
\x128b7fec2a2a6e91d7070b	\x128b7f413419dadca22051	\x128b7f351ddc4a5bd63f41	36.3125375	7.165741	rio2016	0101000020E6100000E36C3A02B8A91C4005A3923A01284240
\x128b7fec2a2a6e91d7070b	\x128b7f413419dadca22051	\x128b7f351ddc4a5bd63f41	36.3125375	7.165741	rioolympics2016	0101000020E6100000E36C3A02B8A91C4005A3923A01284240
\x128b7fec2a2a6e91d7070b	\x128b7f413419dadca22051	\x128b7f351ddc4a5bd63f41	36.3125375	7.165741	teamrefugees	0101000020E6100000E36C3A02B8A91C4005A3923A01284240
\x128b7f630202efafff7913	\x128b7fcf6f29c4dbdd3510	\x128b7fe5d441733e0ba5eb	36.333594	28.146121	brexit	0101000020E61000004242942F68253C4028124C35B32A4240
\x128b7f630202efafff7913	\x128b7fcf6f29c4dbdd3510	\x128b7fe5d441733e0ba5eb	36.333594	28.146121	deportation	0101000020E61000004242942F68253C4028124C35B32A4240
\x128b7fff919b8843099c5c	\x128b7f80b40bca1af2945d	\x128b7f5771c69e0f51ff8d	36.333594	28.146121	lebanon	0101000020E61000004242942F68253C4028124C35B32A4240
\x128b7fff919b8843099c5c	\x128b7f80b40bca1af2945d	\x128b7f5771c69e0f51ff8d	36.333594	28.146121	refugees	0101000020E61000004242942F68253C4028124C35B32A4240
\x128b7f630202efafff7913	\x128b7fcf6f29c4dbdd3510	\x128b7fe5d441733e0ba5eb	36.333594	28.146121	romani	0101000020E61000004242942F68253C4028124C35B32A4240
\x128b7fff919b8843099c5c	\x128b7f80b40bca1af2945d	\x128b7f5771c69e0f51ff8d	36.333594	28.146121	syrian	0101000020E61000004242942F68253C4028124C35B32A4240
\x128b7fee3866113ca3df42	\x128b7f463b3b67cb34a6be	\x128b7f42b571824d877c20	36.3477755	6.6251995	algeria	0101000020E6100000F7E6374C34801A40CE6C57E8832C4240
\x128b7fee3866113ca3df42	\x128b7f463b3b67cb34a6be	\x128b7f42b571824d877c20	36.3477755	6.6251995	canada	0101000020E6100000F7E6374C34801A40CE6C57E8832C4240
\x128b7fee3866113ca3df42	\x128b7f463b3b67cb34a6be	\x128b7f42b571824d877c20	36.3477755	6.6251995	constantine	0101000020E6100000F7E6374C34801A40CE6C57E8832C4240
\x128b7fee3866113ca3df42	\x128b7f37276be06599ccdc	\x128b7fca51fb3bfa1fe1e5	36.3477755	6.6251995	german	0101000020E6100000F7E6374C34801A40CE6C57E8832C4240
\x128b7fee3866113ca3df42	\x128b7f0e6f164eb28ef0b2	\x128b7fef87d40233937002	36.3477755	6.6251995	immigrants	0101000020E6100000F7E6374C34801A40CE6C57E8832C4240
\x128b7fee3866113ca3df42	\x128b7f463b3b67cb34a6be	\x128b7f42b571824d877c20	36.3477755	6.6251995	immigration	0101000020E6100000F7E6374C34801A40CE6C57E8832C4240
\x128b7fee3866113ca3df42	\x128b7f8bed6d7115597cb1	\x128b7fd452adea4125091a	36.3477755	6.6251995	isis	0101000020E6100000F7E6374C34801A40CE6C57E8832C4240
\x128b7fee3866113ca3df42	\x128b7f67e36832eba30a48	\x128b7f1e6a5053eaeb7296	36.3477755	6.6251995	italy	0101000020E6100000F7E6374C34801A40CE6C57E8832C4240
\x128b7fee3866113ca3df42	\x128b7f67e36832eba30a48	\x128b7f1e6a5053eaeb7296	36.3477755	6.6251995	libya	0101000020E6100000F7E6374C34801A40CE6C57E8832C4240
\x128b7fee3866113ca3df42	\x128b7f67e36832eba30a48	\x128b7f1e6a5053eaeb7296	36.3477755	6.6251995	migrants	0101000020E6100000F7E6374C34801A40CE6C57E8832C4240
\x128b7fee3866113ca3df42	\x128b7f8bed6d7115597cb1	\x128b7fd452adea4125091a	36.3477755	6.6251995	muslimban	0101000020E6100000F7E6374C34801A40CE6C57E8832C4240
\x128b7fee3866113ca3df42	\x128b7f0e6f164eb28ef0b2	\x128b7fef87d40233937002	36.3477755	6.6251995	niger	0101000020E6100000F7E6374C34801A40CE6C57E8832C4240
\x128b7fee3866113ca3df42	\x128b7f37276be06599ccdc	\x128b7fca51fb3bfa1fe1e5	36.3477755	6.6251995	refugee	0101000020E6100000F7E6374C34801A40CE6C57E8832C4240
\x128b7fee3866113ca3df42	\x128b7f531f3be3ebb7c3d7	\x128b7fc8c515cc4ff0567b	36.3477755	6.6251995	refugees	0101000020E6100000F7E6374C34801A40CE6C57E8832C4240
\x128b7fee3866113ca3df42	\x128b7f0e6f164eb28ef0b2	\x128b7fef87d40233937002	36.3477755	6.6251995	sahara	0101000020E6100000F7E6374C34801A40CE6C57E8832C4240
\x128b7fc682696b5138b4eb	\x128b7f1fcff80e77817f94	\x128b7fd90a6269cf9baa7a	36.3477755	6.6251995	withrefugees	0101000020E6100000F7E6374C34801A40CE6C57E8832C4240
\x128b7fc682696b5138b4eb	\x128b7f7615df7a38480c36	\x128b7fd90a6269cf9baa7a	36.3477755	6.6251995	worldrefugeeday	0101000020E6100000F7E6374C34801A40CE6C57E8832C4240
\x128b7fc682696b5138b4eb	\x128b7f7615df7a38480c36	\x128b7fd90a6269cf9baa7a	36.3477755	6.6251995	الهيبه	0101000020E6100000F7E6374C34801A40CE6C57E8832C4240
\x128b7fc682696b5138b4eb	\x128b7f1fcff80e77817f94	\x128b7fd90a6269cf9baa7a	36.3477755	6.6251995	بترا	0101000020E6100000F7E6374C34801A40CE6C57E8832C4240
\x128b7fc682696b5138b4eb	\x128b7f1fcff80e77817f947615df7a38480c36	\x128b7fd90a6269cf9baa7a	36.3477755	6.6251995	حكايه_ثقه	0101000020E6100000F7E6374C34801A40CE6C57E8832C4240
\x128b7fc682696b5138b4eb	\x128b7f7615df7a38480c36	\x128b7fd90a6269cf9baa7a	36.3477755	6.6251995	حلاوه_الدنيا	0101000020E6100000F7E6374C34801A40CE6C57E8832C4240
\x128b7fc682696b5138b4eb	\x128b7f1fcff80e77817f94	\x128b7fd90a6269cf9baa7a	36.3477755	6.6251995	كبرت_وعرفت_إن	0101000020E6100000F7E6374C34801A40CE6C57E8832C4240
\x128b7fc682696b5138b4eb	\x128b7f7615df7a38480c36	\x128b7fd90a6269cf9baa7a	36.3477755	6.6251995	مسابقه_الوليد_شفاه_الله_25	0101000020E6100000F7E6374C34801A40CE6C57E8832C4240
\x128b7f7eb51d91694172bc	\x128b7fd0d9399f7a03223c	\x128b7f8445ea5f489ec8c3	36.3499845	-5.268407	deportistas	0101000020E6100000E411DC48D91215C0B0CDC64ACC2C4240
\x128b7f7eb51d91694172bc	\x128b7fd0d9399f7a03223c	\x128b7f8445ea5f489ec8c3	36.3499845	-5.268407	plan	0101000020E6100000E411DC48D91215C0B0CDC64ACC2C4240
\x128b7f327f8059a7a26af8	\x128b7f66369a9eaeb6cca3	\x128b7f8c3b5490bc8d2ad4	36.3499845	-5.268407	refugeeswelcome	0101000020E6100000E411DC48D91215C0B0CDC64ACC2C4240
\x128b7fee3866113ca3df42	\x128b7fb9ae7509e7f1d86c	\x128b7fd7c6ad137ac13db3	36.3568845	6.676492	african	0101000020E6100000C405A051BAB41A4083F92B64AE2D4240
\x128b7fee3866113ca3df42	\x128b7f0d392fa7f81c2456	\x128b7fb74511e20ff63c2a	36.3568845	6.676492	germany	0101000020E6100000C405A051BAB41A4083F92B64AE2D4240
\x128b7fee3866113ca3df42	\x128b7f9881cae9c5b72f3b	\x128b7f5b5cde78631995f5	36.3568845	6.676492	immigrant	0101000020E6100000C405A051BAB41A4083F92B64AE2D4240
\x128b7fee3866113ca3df42	\x128b7f8f667d797a3dfeff	\x128b7fef7ef5d4ca74ca59	36.3568845	6.676492	libya	0101000020E6100000C405A051BAB41A4083F92B64AE2D4240
\x128b7fee3866113ca3df42	\x128b7fa46bd4925e04810eb9ae7509e7f1d86c	\x128b7fd7c6ad137ac13db329c3c07552319056	36.3568845	6.676492	migrants	0101000020E6100000C405A051BAB41A4083F92B64AE2D4240
\x128b7fee3866113ca3df42	\x128b7fb9ae7509e7f1d86c	\x128b7fd7c6ad137ac13db3	36.3568845	6.676492	morocco	0101000020E6100000C405A051BAB41A4083F92B64AE2D4240
\x128b7fee3866113ca3df42	\x128b7fdaa523cb60c7a2700d392fa7f81c2456	\x128b7fb74511e20ff63c2a2193d92f2bb3d62d	36.3568845	6.676492	refugee	0101000020E6100000C405A051BAB41A4083F92B64AE2D4240
\x128b7fcff01bb64a91f0daee3866113ca3df42	\x128b7f8f667d797a3dfeff39c7b499e0e337f6	\x128b7f80a69fd5709e6c94ef7ef5d4ca74ca59	36.3568845	6.676492	refugees	0101000020E6100000C405A051BAB41A4083F92B64AE2D4240
\x128b7fee3866113ca3df42	\x128b7fa46bd4925e04810e	\x128b7f29c3c07552319056	36.3568845	6.676492	swiss	0101000020E6100000C405A051BAB41A4083F92B64AE2D4240
\x128b7fee3866113ca3df42	\x128b7f9881cae9c5b72f3b	\x128b7f5b5cde78631995f5	36.3568845	6.676492	tunisia	0101000020E6100000C405A051BAB41A4083F92B64AE2D4240
\x128b7fee3866113ca3df42	\x128b7f0d392fa7f81c2456	\x128b7fb74511e20ff63c2a	36.3568845	6.676492	women	0101000020E6100000C405A051BAB41A4083F92B64AE2D4240
\x128b7f6e20092a1ff18c1f	\x128b7f6e03fd54c7102ea9	\x128b7f7f67d9fe63461f75	36.3582185	30.2841565	dünyamültecilergünü	0101000020E61000002172FA7ABE483E403D29931ADA2D4240
\x128b7fdd80a4b2efefcced	\x128b7fd90e3c95e4358d41	\x128b7fa1de29aa77ae1478	36.3696105	28.089781	asylumseekers	0101000020E61000005CCD3AE3FB163C400DE198654F2F4240
\x128b7fdd80a4b2efefcced	\x128b7fd90e3c95e4358d41	\x128b7fa1de29aa77ae1478	36.3696105	28.089781	glasgow	0101000020E61000005CCD3AE3FB163C400DE198654F2F4240
\x128b7f6c883201a6566467	\x128b7ffa4557f49aad723c	\x128b7f3d199f79a1b5c4c0	36.3696105	28.089781	migranti	0101000020E61000005CCD3AE3FB163C400DE198654F2F4240
\x128b7fdd80a4b2efefcced	\x128b7fd90e3c95e4358d41	\x128b7fa1de29aa77ae1478	36.3696105	28.089781	refugees	0101000020E61000005CCD3AE3FB163C400DE198654F2F4240
\x128b7f278bd32622c5cece	\x128b7fa58321da7f3a58b5	\x128b7fc1fdc2ec9a615a97	36.369751	29.594541	dünyamültecilergünü	0101000020E61000009221C7D633983D40E7543200542F4240
\x128b7fba55dcff870bcc64	\x128b7f3b8e8e69fac4cc25	\x128b7f8e68c01a9dc36ef0	36.4	10.6167	refugeeswelcome	0101000020E6100000EBE2361AC03B25403333333333334240
\x128b7f6ab336c04fdc5322	\x128b7ffbaa40c8fd29aa59	\x128b7fdbfcdd8c5d491827	36.401189	-6.104645	aylankurdi	0101000020E61000007AC2120F286B18C0EA4141295A334240
\x128b7fc92267556e3253c4	\x128b7fdf3bb2f7655816d0	\x128b7f1ed7fe1c8e1d9fec	36.401189	-6.104645	chiclana	0101000020E61000007AC2120F286B18C0EA4141295A334240
\x128b7f4e16c99f0f566b95	\x128b7f36c9c506eba24345	\x128b7fc85febb2b6598e4b	36.401189	-6.104645	inmigración	0101000020E61000007AC2120F286B18C0EA4141295A334240
\x128b7fc92267556e3253c4	\x128b7fdf3bb2f7655816d0	\x128b7f1ed7fe1c8e1d9fec	36.401189	-6.104645	lesbos	0101000020E61000007AC2120F286B18C0EA4141295A334240
\x128b7f6ab336c04fdc5322	\x128b7ffbaa40c8fd29aa59	\x128b7fdbfcdd8c5d491827	36.401189	-6.104645	migraciones	0101000020E61000007AC2120F286B18C0EA4141295A334240
\x128b7fb3bcda5b2feb0ca6	\x128b7fce6695b9e4856466	\x128b7f96db6341049264bb	36.401189	-6.104645	migrantes	0101000020E61000007AC2120F286B18C0EA4141295A334240
\x128b7fb3bcda5b2feb0ca6	\x128b7fce6695b9e4856466	\x128b7f96db6341049264bb	36.401189	-6.104645	mujeres	0101000020E61000007AC2120F286B18C0EA4141295A334240
\x128b7f5cd7beaa6e72e6d8	\x128b7f915f37eb3389d6bf	\x128b7fc26a98f9a6a2d977	36.401189	-6.104645	refugeeswelcome	0101000020E61000007AC2120F286B18C0EA4141295A334240
\x128b7fc92267556e3253c44e16c99f0f566b956ab336c04fdc5322	\x128b7fdf3bb2f7655816d0fbaa40c8fd29aa5936c9c506eba24345	\x128b7fc85febb2b6598e4bdbfcdd8c5d4918271ed7fe1c8e1d9fec	36.401189	-6.104645	refugiados	0101000020E61000007AC2120F286B18C0EA4141295A334240
\x128b7f6ab336c04fdc5322	\x128b7ffbaa40c8fd29aa59	\x128b7fdbfcdd8c5d491827	36.401189	-6.104645	savethechildren	0101000020E61000007AC2120F286B18C0EA4141295A334240
\x128b7f5cd7beaa6e72e6d8	\x128b7f915f37eb3389d6bf	\x128b7fc26a98f9a6a2d977	36.401189	-6.104645	stopislam	0101000020E61000007AC2120F286B18C0EA4141295A334240
\x128b7fa6c8d6c4fa8b650e	\x128b7fc850997d52af676c	\x128b7f421baa6254971a26	36.41666667	25.43333333	immigrant	0101000020E6100000E59DE0EEEE6E3940DA7D5C5555354240
\x128b7fa6c8d6c4fa8b650e	\x128b7fc850997d52af676c	\x128b7f421baa6254971a26	36.41666667	25.43333333	immigration	0101000020E6100000E59DE0EEEE6E3940DA7D5C5555354240
\x128b7fa6c8d6c4fa8b650e	\x128b7fc850997d52af676c	\x128b7f421baa6254971a26	36.41666667	25.43333333	isil	0101000020E6100000E59DE0EEEE6E3940DA7D5C5555354240
\x128b7fa6c8d6c4fa8b650e	\x128b7fc850997d52af676c	\x128b7f421baa6254971a26	36.41666667	25.43333333	isis	0101000020E6100000E59DE0EEEE6E3940DA7D5C5555354240
\x128b7fa6c8d6c4fa8b650e	\x128b7fc850997d52af676c	\x128b7f421baa6254971a26	36.41666667	25.43333333	syria	0101000020E6100000E59DE0EEEE6E3940DA7D5C5555354240
\x128b7fa6c8d6c4fa8b650e	\x128b7fc850997d52af676c	\x128b7f421baa6254971a26	36.41666667	25.43333333	syrianrefugees	0101000020E6100000E59DE0EEEE6E3940DA7D5C5555354240
\x128b7fe5da6e6c4d95726e	\x128b7f4a417167719c8c91	\x128b7f0dc24cb2183b3cac	36.42292	-5.280894	migrants	0101000020E61000000D923EADA21F15C08269183E22364240
\x128b7f3249c6545fc9b11a	\x128b7fd0417160ed4f320f	\x128b7f19822c937f236236	36.423366	28.2124715	lesbos	0101000020E610000003D53F8864363C40831E6ADB30364240
\x128b7f4d884501cc4afe49	\x128b7ff779662845e3512b	\x128b7ff27b25bbfa69276f	36.423366	28.2124715	moria	0101000020E610000003D53F8864363C40831E6ADB30364240
\x128b7f83a0b77fccd121e1	\x128b7f0a224c239534970f3363dded9c2ff266	\x128b7f1c0fd24bfd41c75b	36.423366	28.2124715	refugees	0101000020E610000003D53F8864363C40831E6ADB30364240
\x128b7f83a0b77fccd121e1	\x128b7f0a224c239534970f3363dded9c2ff266	\x128b7f1c0fd24bfd41c75b	36.423366	28.2124715	tilos	0101000020E610000003D53F8864363C40831E6ADB30364240
\x128b7f81d06753089c4685	\x128b7f50150fd47c52610c	\x128b7f52fd8af19e6f848d	36.423366	28.2124715	withrefugees	0101000020E610000003D53F8864363C40831E6ADB30364240
\x128b7f79cef1d6c8f7d3a7	\x128b7fc5754354049869b8	\x128b7f68f8871bbc624d71	36.426074	25.445706	alankurdi	0101000020E610000087A1D5C91972394085D6C39789364240
\x128b7ff4789a2f5bab77ae	\x128b7f817fc2e200733e78	\x128b7ffcf2324640ff9e79	36.426074	25.445706	capitone	0101000020E610000087A1D5C91972394085D6C39789364240
\x128b7f79cef1d6c8f7d3a7	\x128b7fc5754354049869b8	\x128b7f68f8871bbc624d71	36.426074	25.445706	helprefugees	0101000020E610000087A1D5C91972394085D6C39789364240
\x128b7f847a06ee2d4be8e7	\x128b7f7384ad6611b5e49f	\x128b7fed5f9bce88ea3319	36.426074	25.445706	iamarefugeetoo	0101000020E610000087A1D5C91972394085D6C39789364240
\x128b7ff4789a2f5bab77ae	\x128b7f817fc2e200733e78	\x128b7ffcf2324640ff9e79	36.426074	25.445706	migranti	0101000020E610000087A1D5C91972394085D6C39789364240
\x128b7ff4789a2f5bab77ae	\x128b7f817fc2e200733e78	\x128b7ffcf2324640ff9e79	36.426074	25.445706	portichiusi	0101000020E610000087A1D5C91972394085D6C39789364240
\x128b7f6adc89cc6ddd17cb	\x128b7fd81b973b2263f0211a12f4afdb98b982	\x128b7f4f0360ed7777eb35	36.426074	25.445706	refugeeswelcome	0101000020E610000087A1D5C91972394085D6C39789364240
\x128b7f847a06ee2d4be8e7	\x128b7f090dcd03d1d340ca7384ad6611b5e49f	\x128b7fed5f9bce88ea3319	36.426074	25.445706	worldrefugeeday	0101000020E610000087A1D5C91972394085D6C39789364240
\x128b7f6de7123ea4a28d27	\x128b7f935a6cf1a9239bb6	\x128b7fd1ac97dd0b025138	36.4369715	-5.6991835	diamundialdelosrefugiados	0101000020E61000007B9C69C2F6CB16C05CE49EAEEE374240
\x128b7f6de7123ea4a28d27	\x128b7f7f6ee637108b248f	\x128b7f4c19c163fc52d7b7	36.4369715	-5.6991835	inmigracion	0101000020E61000007B9C69C2F6CB16C05CE49EAEEE374240
\x128b7f6de7123ea4a28d27	\x128b7f68ada5cbed102bdc	\x128b7f539373ada2e2a26b	36.4369715	-5.6991835	lesbos	0101000020E61000007B9C69C2F6CB16C05CE49EAEEE374240
\x128b7f6de7123ea4a28d27	\x128b7f7f6ee637108b248f	\x128b7f4c19c163fc52d7b7	36.4369715	-5.6991835	migrantes	0101000020E61000007B9C69C2F6CB16C05CE49EAEEE374240
\x128b7f6de7123ea4a28d27	\x128b7f7f6ee637108b248f	\x128b7f4c19c163fc52d7b7	36.4369715	-5.6991835	papafrancisco	0101000020E61000007B9C69C2F6CB16C05CE49EAEEE374240
\x128b7f6de7123ea4a28d27	\x128b7f7f6ee637108b248f	\x128b7f4c19c163fc52d7b7	36.4369715	-5.6991835	salvadospapa	0101000020E61000007B9C69C2F6CB16C05CE49EAEEE374240
\x128b7f6de7123ea4a28d27	\x128b7f68ada5cbed102bdc	\x128b7f539373ada2e2a26b	36.4369715	-5.6991835	salvarvidasnoesdelito	0101000020E61000007B9C69C2F6CB16C05CE49EAEEE374240
\x128b7f335147efcb5e5aec	\x128b7f9c872852a0e09384	\x128b7f47c9b2b9bd7806fd	36.448851	-6.2053795	asiloslunessonmenoslunes	0101000020E61000004913EF004FD218C071E316F373394240
\x128b7f1dca03fc90451c67	\x128b7f8058125ba3e422d407e7ca97756f1053	\x128b7f469a1fb9cdb2628274fd4356ea4f2258	36.448851	-6.2053795	ddhh	0101000020E61000004913EF004FD218C071E316F373394240
\x128b7f294b3ba7a4aaddec	\x128b7f55b588ee842588f6	\x128b7fc4262352dae39165	36.448851	-6.2053795	fingernägel	0101000020E61000004913EF004FD218C071E316F373394240
\x128b7f294b3ba7a4aaddec	\x128b7f55b588ee842588f6	\x128b7fc4262352dae39165	36.448851	-6.2053795	flüchtlinge	0101000020E61000004913EF004FD218C071E316F373394240
\x128b7f60903a5106909cf3	\x128b7f3fb517cb231affd0	\x128b7f8a815f1e0301b078	36.448851	-6.2053795	love	0101000020E61000004913EF004FD218C071E316F373394240
\x128b7f60903a5106909cf3	\x128b7f3fb517cb231affd0	\x128b7f8a815f1e0301b078	36.448851	-6.2053795	madrid	0101000020E61000004913EF004FD218C071E316F373394240
\x128b7f1dca03fc90451c67	\x128b7f8058125ba3e422d407e7ca97756f1053	\x128b7f469a1fb9cdb2628274fd4356ea4f2258	36.448851	-6.2053795	migrantes	0101000020E61000004913EF004FD218C071E316F373394240
\x128b7f1eac54608c347b5260903a5106909cf3	\x128b7fb3e909211fe948693fb517cb231affd0	\x128b7f8a815f1e0301b07895e40ffa88284d29	36.448851	-6.2053795	refugeeswelcome	0101000020E61000004913EF004FD218C071E316F373394240
\x128b7ffa055798fb12a947	\x128b7fbb4cf7217089dbb7	\x128b7f1613775b1e1d36de	36.448851	-6.2053795	refugiados	0101000020E61000004913EF004FD218C071E316F373394240
\x128b7ffa055798fb12a947	\x128b7fbb4cf7217089dbb7	\x128b7f1613775b1e1d36de	36.448851	-6.2053795	somos	0101000020E61000004913EF004FD218C071E316F373394240
\x128b7ffa055798fb12a947	\x128b7fbb4cf7217089dbb7	\x128b7f1613775b1e1d36de	36.448851	-6.2053795	somosvedruna	0101000020E61000004913EF004FD218C071E316F373394240
\x128b7f3912f9f377f1963b	\x128b7fd5a39eff4ff629f3	\x128b7fc769acae5af30a00	36.448851	-6.2053795	worldrefugeeday	0101000020E61000004913EF004FD218C071E316F373394240
\x128b7f87f3bf4cbfa05241	\x128b7fb9dbcfa2d025c349	\x128b7f8504ae0eb621fb81	36.4511679	8.83424	immigrantswelcome	0101000020E6100000B3075A8121AB2140A4C0A7DEBF394240
\x128b7f87f3bf4cbfa05241	\x128b7fb9dbcfa2d025c349	\x128b7f8504ae0eb621fb81	36.4511679	8.83424	muslim	0101000020E6100000B3075A8121AB2140A4C0A7DEBF394240
\x128b7f61162ef71a4d0bed	\x128b7fb030aae2c8d34350d3966575f2c7c9371ab670fe1b5689cb345259766c14389a3461f1608de23a703da10aa39f671d0d7be280d20ada2d29	\x128b7fa14bfeac971260a8	36.461186	-5.1124565	art	0101000020E6100000F8E3F6CB277314C0C0AF9124083B4240
\x128b7f196dd63821a5652e	\x128b7f29a1929d0f932fa2	\x128b7fafd36ab2ff9b9445	36.461186	-5.1124565	asiloshazaep	0101000020E6100000F8E3F6CB277314C0C0AF9124083B4240
\x128b7f61162ef71a4d0bed	\x128b7fb030aae2c8d34350d3966575f2c7c9371ab670fe1b5689cb345259766c14389a3461f1608de23a703da10aa39f671d0d7be280d20ada2d29	\x128b7fa14bfeac971260a8	36.461186	-5.1124565	climatechange	0101000020E6100000F8E3F6CB277314C0C0AF9124083B4240
\x128b7f61162ef71a4d0bed	\x128b7fb030aae2c8d34350d3966575f2c7c9371ab670fe1b5689cb345259766c14389a3461f1608de23a703da10aa39f671d0d7be280d20ada2d29	\x128b7fa14bfeac971260a8	36.461186	-5.1124565	climatejustice	0101000020E6100000F8E3F6CB277314C0C0AF9124083B4240
\x128b7f9fda1b2f1560e1a4	\x128b7f8dcbf2f7de174154	\x128b7fc9a6f9e15d704ad7	36.461186	-5.1124565	deportaraechenique	0101000020E6100000F8E3F6CB277314C0C0AF9124083B4240
[truncated: 209,553 more rows]
